# Supplementary material for: ReCiter: An open source, identity-driven, authorship prediction algorithm optimized for academic institutions
Source: PLoS One. 2021 Apr 1;16(4):e0244641. doi: 10.1371/journal.pone.0244641 (PMC8016248; doi:10.1371/journal.pone.0244641)
Supplement: S1 Appendix — This file represents the output of ReCiter’s Feature Generator API. With Feature Generator, both article and evidence metadata are included. Note that we set the total-article-score-standardized was set to the minimum of 1. This means all articles were included in the output. If this value was higher, the calculated precision would be higher as well. (JSON) [file pone.0244641.s001.json]

{
    "personIdentifier": "jobuck",
    "dateAdded": "2020-07-30T15:17:57.597+0000",
    "dateUpdated": "2020-07-30T15:17:57.597+0000",
    "mode": "FOR_TESTING_ONLY",
    "overallAccuracy": 0.5778364116094987,
    "precision": 0.15567282321899736,
    "recall": 1.0,
    "countSuggestedArticles": 758,
    "reCiterArticleFeatures": [
        {
            "pmid": 16054031,
            "pmcid": "PMC3082461",
            "totalArticleScoreStandardized": 10.0,
            "totalArticleScoreNonStandardized": 19.78,
            "userAssertion": "ACCEPTED",
            "publicationDateDisplay": "2005 Aug 01",
            "publicationDateStandardized": "2005-08-01",
            "datePublicationAddedToEntrez": "2005-08-02",
            "publicationType": {
                "publicationTypeCanonical": "Academic Article",
                "publicationTypePubMed": [
                    "Journal Article",
                    "Research Support, N.I.H., Extramural",
                    "Research Support, U.S. Gov't, Non-P.H.S.",
                    "Research Support, U.S. Gov't, P.H.S."
                ],
                "publicationTypeScopus": {
                    "publicationTypeScopusAbbreviation": "ar",
                    "publicationTypeScopusLabel": "Article"
                }
            },
            "timesCited": 272,
            "publicationAbstract": "Mammalian fertilization is dependent upon a series of bicarbonate-induced, cAMP-dependent processes sperm undergo as they \"capacitate,\" i.e., acquire the ability to fertilize eggs. Male mice lacking the bicarbonate- and calcium-responsive soluble adenylyl cyclase (sAC), the predominant source of cAMP in male germ cells, are infertile, as the sperm are immotile. Membrane-permeable cAMP analogs are reported to rescue the motility defect, but we now show that these \"rescued\" null sperm were not hyperactive, displayed flagellar angulation, and remained unable to fertilize eggs in vitro. These deficits uncover a requirement for sAC during spermatogenesis and/or epididymal maturation and reveal limitations inherent in studying sAC function using knockout mice. To circumvent this restriction, we identified a specific sAC inhibitor that allowed temporal control over sAC activity. This inhibitor revealed that capacitation is defined by separable events: induction of protein tyrosine phosphorylation and motility are sAC dependent while acrosomal exocytosis is not dependent on sAC.",
            "articleKeywords": [
                {
                    "keyword": "Adenylyl Cyclases",
                    "type": "MESH_MAJOR"
                },
                {
                    "keyword": "Fertilization",
                    "type": "MESH_MAJOR"
                },
                {
                    "keyword": "Signal Transduction",
                    "type": "MESH_MAJOR"
                },
                {
                    "keyword": "Spermatozoa",
                    "type": "MESH_MAJOR"
                }
            ],
            "scopusDocID": "22944450343",
            "journalTitleVerbose": "Developmental cell",
            "issn": [
                {
                    "issntype": "Print",
                    "issn": "1534-5807"
                },
                {
                    "issntype": "Linking",
                    "issn": "1534-5807"
                }
            ],
            "journalTitleISOabbreviation": "Dev. Cell",
            "articleTitle": "The \"soluble\" adenylyl cyclase in sperm mediates multiple signaling events required for fertilization.",
            "reCiterArticleAuthorFeatures": [
                {
                    "rank": 1,
                    "lastName": "Hess",
                    "firstName": "Kenneth C",
                    "initials": "K",
                    "targetAuthor": false
                },
                {
                    "rank": 2,
                    "lastName": "Jones",
                    "firstName": "Brian H",
                    "initials": "B",
                    "targetAuthor": false
                },
                {
                    "rank": 3,
                    "lastName": "Marquez",
                    "firstName": "Becky",
                    "initials": "B",
                    "targetAuthor": false
                },
                {
                    "rank": 4,
                    "lastName": "Chen",
                    "firstName": "Yanqiu",
                    "initials": "Y",
                    "targetAuthor": false
                },
                {
                    "rank": 5,
                    "lastName": "Ord",
                    "firstName": "Teri S",
                    "initials": "T",
                    "targetAuthor": false
                },
                {
                    "rank": 6,
                    "lastName": "Kamenetsky",
                    "firstName": "Margarita",
                    "initials": "M",
                    "targetAuthor": false
                },
                {
                    "rank": 7,
                    "lastName": "Miyamoto",
                    "firstName": "Catarina",
                    "initials": "C",
                    "targetAuthor": false
                },
                {
                    "rank": 8,
                    "lastName": "Zippin",
                    "firstName": "Jonathan H",
                    "initials": "J",
                    "targetAuthor": false
                },
                {
                    "rank": 9,
                    "lastName": "Kopf",
                    "firstName": "Gregory S",
                    "initials": "G",
                    "targetAuthor": false
                },
                {
                    "rank": 10,
                    "lastName": "Suarez",
                    "firstName": "Susan S",
                    "initials": "S",
                    "targetAuthor": false
                },
                {
                    "rank": 11,
                    "lastName": "Levin",
                    "firstName": "Lonny R",
                    "initials": "L",
                    "targetAuthor": false
                },
                {
                    "rank": 12,
                    "lastName": "Williams",
                    "firstName": "Carmen J",
                    "initials": "C",
                    "targetAuthor": false
                },
                {
                    "rank": 13,
                    "lastName": "Buck",
                    "firstName": "Jochen",
                    "initials": "J",
                    "targetAuthor": true
                },
                {
                    "rank": 14,
                    "lastName": "Moss",
                    "firstName": "Stuart B",
                    "initials": "S",
                    "targetAuthor": false
                }
            ],
            "volume": "9",
            "issue": "2",
            "pages": "249-59",
            "evidence": {
                "authorNameEvidence": {
                    "institutionalAuthorName": {
                        "firstName": "Jochen",
                        "firstInitial": "J",
                        "lastName": "Buck"
                    },
                    "articleAuthorName": {
                        "firstName": "Jochen",
                        "firstInitial": "J",
                        "lastName": "Buck"
                    },
                    "nameScoreTotal": 3.31,
                    "nameMatchFirstType": "full-exact",
                    "nameMatchFirstScore": 1.852,
                    "nameMatchMiddleType": "identityNull-MatchNotAttempted",
                    "nameMatchMiddleScore": 0.794,
                    "nameMatchLastType": "full-exact",
                    "nameMatchLastScore": 0.664,
                    "nameMatchModifierScore": 0.0
                },
                "journalCategoryEvidence": {
                    "journalSubfieldScienceMetrixLabel": "Developmental Biology",
                    "journalSubfieldScienceMetrixID": 88,
                    "journalSubfieldDepartment": "Pharmacology",
                    "journalSubfieldScore": 0.423
                },
                "affiliationEvidence": {
                    "scopusTargetAuthorAffiliation": [
                        {
                            "targetAuthorInstitutionalAffiliationSource": "SCOPUS",
                            "targetAuthorInstitutionalAffiliationIdentity": "Weill Cornell Medicine",
                            "targetAuthorInstitutionalAffiliationArticleScopusLabel": "Weill Cornell Medicine",
                            "targetAuthorInstitutionalAffiliationArticleScopusAffiliationId": 60007997,
                            "targetAuthorInstitutionalAffiliationMatchType": "POSITIVE_MATCH_INDIVIDUAL",
                            "targetAuthorInstitutionalAffiliationMatchTypeScore": 1.8
                        }
                    ],
                    "scopusNonTargetAuthorAffiliation": {
                        "nonTargetAuthorInstitutionalAffiliationSource": "SCOPUS",
                        "nonTargetAuthorInstitutionalAffiliationMatchKnownInstitution": [
                            "Weill Cornell Medicine, 60007997, 6"
                        ],
                        "nonTargetAuthorInstitutionalAffiliationMatchCollaboratingInstitution": [
                            "Cornell University, 60007776, 2"
                        ],
                        "nonTargetAuthorInstitutionalAffiliationScore": 0.4
                    }
                },
                "relationshipEvidence": {
                    "relationshipEvidenceTotalScore": 6.12,
                    "relationshipNegativeMatch": {
                        "relationshipNonMatchCount": 10.0,
                        "relationshipNonMatchScore": -0.048,
                        "relationshipMinimumTotalScore": -1.592
                    },
                    "relationshipPositiveMatch": [
                        {
                            "relationshipNameArticle": {
                                "firstName": "Kenneth C",
                                "firstInitial": "K",
                                "lastName": "Hess"
                            },
                            "relationshipNameIdentity": {
                                "firstName": "Kenneth",
                                "firstInitial": "K",
                                "lastName": "Hess"
                            },
                            "relationshipType": [
                                "Co-investigator"
                            ],
                            "relationshipMatchType": "verbose",
                            "relationshipMatchingScore": 0.52,
                            "relationshipVerboseMatchModifierScore": 1.68,
                            "relationshipMatchModifierMentor": 0.0,
                            "relationshipMatchModifierMentorSeniorAuthor": 0.0,
                            "relationshipMatchModifierManager": 0.0,
                            "relationshipMatchModifierManagerSeniorAuthor": 0.0
                        },
                        {
                            "relationshipNameArticle": {
                                "firstName": "Yanqiu",
                                "firstInitial": "Y",
                                "lastName": "Chen"
                            },
                            "relationshipNameIdentity": {
                                "firstName": "Yanqiu",
                                "firstInitial": "Y",
                                "lastName": "Chen"
                            },
                            "relationshipType": [
                                "Co-investigator"
                            ],
                            "relationshipMatchType": "verbose",
                            "relationshipMatchingScore": 0.52,
                            "relationshipVerboseMatchModifierScore": 1.68,
                            "relationshipMatchModifierMentor": 0.0,
                            "relationshipMatchModifierMentorSeniorAuthor": 0.0,
                            "relationshipMatchModifierManager": 0.0,
                            "relationshipMatchModifierManagerSeniorAuthor": 0.0
                        },
                        {
                            "relationshipNameArticle": {
                                "firstName": "Lonny R",
                                "firstInitial": "L",
                                "lastName": "Levin"
                            },
                            "relationshipNameIdentity": {
                                "firstName": "Lonny",
                                "firstInitial": "L",
                                "middleName": "R.",
                                "middleInitial": "R",
                                "lastName": "Levin"
                            },
                            "relationshipType": [
                                "Co-investigator",
                                "Shared organizational unit"
                            ],
                            "relationshipMatchType": "verbose",
                            "relationshipMatchingScore": 0.52,
                            "relationshipVerboseMatchModifierScore": 1.68,
                            "relationshipMatchModifierMentor": 0.0,
                            "relationshipMatchModifierMentorSeniorAuthor": 0.0,
                            "relationshipMatchModifierManager": 0.0,
                            "relationshipMatchModifierManagerSeniorAuthor": 0.0
                        }
                    ]
                },
                "grantEvidence": {
                    "grants": [
                        {
                            "institutionGrant": "HD-38722",
                            "articleGrant": "HD38722",
                            "grantMatchScore": 2.253
                        },
                        {
                            "institutionGrant": "GM-62328",
                            "articleGrant": "R01 GM062328",
                            "grantMatchScore": 2.253
                        },
                        {
                            "institutionGrant": "HD-59913",
                            "articleGrant": "R01 HD059913-02",
                            "grantMatchScore": 2.253
                        }
                    ]
                },
                "educationYearEvidence": {
                    "identityDoctoralYear": 1983,
                    "articleYear": 2005,
                    "discrepancyDegreeYearBachelorScore": 0.0,
                    "discrepancyDegreeYearDoctoral": 22,
                    "discrepancyDegreeYearDoctoralScore": 0.9
                },
                "personTypeEvidence": {
                    "personType": "academic-faculty-weillfulltime",
                    "personTypeScore": 0.0
                },
                "articleCountEvidence": {
                    "countArticlesRetrieved": 758.0,
                    "articleCountScore": 0.07193012502140778
                },
                "averageClusteringEvidence": {
                    "totalArticleScoreWithoutClustering": 19.78,
                    "clusterScoreAverage": 19.78,
                    "clusterReliabilityScore": 0.0,
                    "clusterScoreModificationOfTotalScore": 0.0,
                    "clusterIdentifier": 731
                }
            }
        },
        {
            "pmid": 21544217,
            "pmcid": "PMC3085406",
            "totalArticleScoreStandardized": 10.0,
            "totalArticleScoreNonStandardized": 19.1,
            "userAssertion": "ACCEPTED",
            "publicationDateDisplay": "2011 Jan 01",
            "publicationDateStandardized": "2011-01-01",
            "datePublicationAddedToEntrez": "2011-05-06",
            "doi": "10.3390/s110202112",
            "publicationType": {
                "publicationTypeCanonical": "Review",
                "publicationTypePubMed": [
                    "Journal Article",
                    "Review"
                ],
                "publicationTypeScopus": {
                    "publicationTypeScopusAbbreviation": "re",
                    "publicationTypeScopusLabel": "Review"
                }
            },
            "timesCited": 31,
            "publicationAbstract": "Carbon dioxide (CO(2)) is produced by living organisms as a byproduct of metabolism. In physiological systems, CO(2) is unequivocally linked with bicarbonate (HCO(3)(-)) and pH via a ubiquitous family of carbonic anhydrases, and numerous biological processes are dependent upon a mechanism for sensing the level of CO(2), HCO(3), and/or pH. The discovery that soluble adenylyl cyclase (sAC) is directly regulated by bicarbonate provided a link between CO(2)/HCO(3)/pH chemosensing and signaling via the widely used second messenger cyclic AMP. This review summarizes the evidence that bicarbonate-regulated sAC, and additional, subsequently identified bicarbonate-regulate nucleotidyl cyclases, function as evolutionarily conserved CO(2)/HCO(3)/pH chemosensors in a wide variety of physiological systems.",
            "articleKeywords": [
                {
                    "keyword": "Bicarbonates",
                    "type": "MESH_MAJOR"
                },
                {
                    "keyword": "Carbon Dioxide",
                    "type": "MESH_MAJOR"
                },
                {
                    "keyword": "Nucleotides, Cyclic",
                    "type": "MESH_MAJOR"
                },
                {
                    "keyword": "Signal Transduction",
                    "type": "MESH_MAJOR"
                }
            ],
            "scopusDocID": "79952090059",
            "journalTitleVerbose": "Sensors (Basel, Switzerland)",
            "issn": [
                {
                    "issntype": "Electronic",
                    "issn": "1424-8220"
                },
                {
                    "issntype": "Linking",
                    "issn": "1424-8220"
                }
            ],
            "journalTitleISOabbreviation": "Sensors (Basel)",
            "articleTitle": "Physiological sensing of carbon dioxide/bicarbonate/pH via cyclic nucleotide signaling.",
            "reCiterArticleAuthorFeatures": [
                {
                    "rank": 1,
                    "lastName": "Buck",
                    "firstName": "Jochen",
                    "initials": "J",
                    "targetAuthor": true
                },
                {
                    "rank": 2,
                    "lastName": "Levin",
                    "firstName": "Lonny R",
                    "initials": "L",
                    "targetAuthor": false
                }
            ],
            "volume": "11",
            "issue": "2",
            "pages": "2112-28",
            "evidence": {
                "authorNameEvidence": {
                    "institutionalAuthorName": {
                        "firstName": "Jochen",
                        "firstInitial": "J",
                        "lastName": "Buck"
                    },
                    "articleAuthorName": {
                        "firstName": "Jochen",
                        "firstInitial": "J",
                        "lastName": "Buck"
                    },
                    "nameScoreTotal": 3.31,
                    "nameMatchFirstType": "full-exact",
                    "nameMatchFirstScore": 1.852,
                    "nameMatchMiddleType": "identityNull-MatchNotAttempted",
                    "nameMatchMiddleScore": 0.794,
                    "nameMatchLastType": "full-exact",
                    "nameMatchLastScore": 0.664,
                    "nameMatchModifierScore": 0.0
                },
                "emailEvidence": {
                    "emailMatch": "jobuck@med.cornell.edu",
                    "emailMatchScore": 8.0
                },
                "organizationalUnitEvidence": [
                    {
                        "identityOrganizationalUnit": "Pharmacology",
                        "articleAffiliation": "Department of Pharmacology, Weill Medical College of Cornell University, 1300 York Avenue, New York, NY 10065, USA. jobuck@med.cornell.edu",
                        "organizationalUnitType": "DEPARTMENT",
                        "organizationalUnitMatchingScore": 0.6,
                        "organizationalUnitModifierScore": 0.0
                    }
                ],
                "journalCategoryEvidence": {
                    "journalSubfieldScienceMetrixLabel": "Analytical Chemistry",
                    "journalSubfieldScienceMetrixID": 152,
                    "journalSubfieldDepartment": "Pharmacology",
                    "journalSubfieldScore": -0.08929999999999999
                },
                "affiliationEvidence": {
                    "scopusTargetAuthorAffiliation": [
                        {
                            "targetAuthorInstitutionalAffiliationSource": "SCOPUS",
                            "targetAuthorInstitutionalAffiliationIdentity": "Weill Cornell Medicine",
                            "targetAuthorInstitutionalAffiliationArticleScopusLabel": "Weill Cornell Medicine",
                            "targetAuthorInstitutionalAffiliationArticleScopusAffiliationId": 60007997,
                            "targetAuthorInstitutionalAffiliationMatchType": "POSITIVE_MATCH_INDIVIDUAL",
                            "targetAuthorInstitutionalAffiliationMatchTypeScore": 1.8
                        }
                    ],
                    "pubmedTargetAuthorAffiliation": {
                        "targetAuthorInstitutionalAffiliationArticlePubmedLabel": "Department of Pharmacology, Weill Medical College of Cornell University, 1300 York Avenue, New York, NY 10065, USA. jobuck@med.cornell.edu",
                        "targetAuthorInstitutionalAffiliationMatchTypeScore": 0.0
                    },
                    "scopusNonTargetAuthorAffiliation": {
                        "nonTargetAuthorInstitutionalAffiliationSource": "SCOPUS",
                        "nonTargetAuthorInstitutionalAffiliationMatchKnownInstitution": [
                            "Weill Cornell Medicine, 60007997, 1"
                        ],
                        "nonTargetAuthorInstitutionalAffiliationScore": 0.9
                    }
                },
                "relationshipEvidence": {
                    "relationshipEvidenceTotalScore": 2.2,
                    "relationshipNegativeMatch": {
                        "relationshipNonMatchCount": 0.0,
                        "relationshipNonMatchScore": -0.048,
                        "relationshipMinimumTotalScore": -1.592
                    },
                    "relationshipPositiveMatch": [
                        {
                            "relationshipNameArticle": {
                                "firstName": "Lonny R",
                                "firstInitial": "L",
                                "lastName": "Levin"
                            },
                            "relationshipNameIdentity": {
                                "firstName": "Lonny",
                                "firstInitial": "L",
                                "middleName": "R.",
                                "middleInitial": "R",
                                "lastName": "Levin"
                            },
                            "relationshipType": [
                                "Co-investigator",
                                "Shared organizational unit"
                            ],
                            "relationshipMatchType": "verbose",
                            "relationshipMatchingScore": 0.52,
                            "relationshipVerboseMatchModifierScore": 1.68,
                            "relationshipMatchModifierMentor": 0.0,
                            "relationshipMatchModifierMentorSeniorAuthor": 0.0,
                            "relationshipMatchModifierManager": 0.0,
                            "relationshipMatchModifierManagerSeniorAuthor": 0.0
                        }
                    ]
                },
                "grantEvidence": {
                    "grants": [
                        {
                            "institutionGrant": "GM-62328",
                            "articleGrant": "R01 GM062328-08",
                            "grantMatchScore": 2.253
                        },
                        {
                            "institutionGrant": "HD-38722",
                            "articleGrant": "R01 HD038722",
                            "grantMatchScore": 2.253
                        },
                        {
                            "institutionGrant": "AI-64842",
                            "articleGrant": "R01 AI064842",
                            "grantMatchScore": 2.253
                        },
                        {
                            "institutionGrant": "HD-59913",
                            "articleGrant": "R01 HD059913-02",
                            "grantMatchScore": 2.253
                        },
                        {
                            "institutionGrant": "NS-55255",
                            "articleGrant": "R01 NS055255",
                            "grantMatchScore": 2.253
                        }
                    ]
                },
                "educationYearEvidence": {
                    "identityDoctoralYear": 1983,
                    "articleYear": 2011,
                    "discrepancyDegreeYearBachelorScore": 0.0,
                    "discrepancyDegreeYearDoctoral": 28,
                    "discrepancyDegreeYearDoctoralScore": 0.9
                },
                "personTypeEvidence": {
                    "personType": "academic-faculty-weillfulltime",
                    "personTypeScore": 0.0
                },
                "articleCountEvidence": {
                    "countArticlesRetrieved": 758.0,
                    "articleCountScore": 0.07193012502140778
                },
                "averageClusteringEvidence": {
                    "totalArticleScoreWithoutClustering": 28.96,
                    "clusterScoreAverage": 14.02,
                    "clusterReliabilityScore": 1.0,
                    "clusterScoreModificationOfTotalScore": -9.86,
                    "clusterIdentifier": 17
                }
            }
        },
        {
            "pmid": 27670898,
            "pmcid": "PMC5037342",
            "totalArticleScoreStandardized": 10.0,
            "totalArticleScoreNonStandardized": 18.39,
            "userAssertion": "ACCEPTED",
            "publicationDateDisplay": "2016 Oct 01",
            "publicationDateStandardized": "2016-10-01",
            "datePublicationAddedToEntrez": "2016-09-28",
            "doi": "10.1085/jgp.201611606",
            "publicationType": {
                "publicationTypeCanonical": "Academic Article",
                "publicationTypePubMed": [
                    "Journal Article",
                    "Research Support, N.I.H., Extramural"
                ],
                "publicationTypeScopus": {
                    "publicationTypeScopusAbbreviation": "ar",
                    "publicationTypeScopusLabel": "Article"
                }
            },
            "timesCited": 13,
            "publicationAbstract": "Lysosomes, the degradative organelles of the endocytic and autophagic pathways, function at an acidic pH. Lysosomes are acidified by the proton-pumping vacuolar ATPase (V-ATPase), but the molecular processes that set the organelle's pH are not completely understood. In particular, pH-sensitive signaling enzymes that can regulate lysosomal acidification in steady-state physiological conditions have yet to be identified. Soluble adenylyl cyclase (sAC) is a widely expressed source of cAMP that serves as a physiological pH sensor in cells. For example, in proton-secreting epithelial cells, sAC is responsible for pH-dependent translocation of V-ATPase to the luminal surface. Here we show genetically and pharmacologically that sAC is also essential for lysosomal acidification. In the absence of sAC, V-ATPase does not properly localize to lysosomes, lysosomes fail to fully acidify, lysosomal degradative capacity is diminished, and autophagolysosomes accumulate.",
            "articleKeywords": [
                {
                    "keyword": "Adenylyl Cyclases",
                    "type": "MESH_MAJOR"
                },
                {
                    "keyword": "Fibroblasts",
                    "type": "MESH_MAJOR"
                }
            ],
            "scopusDocID": "84991491234",
            "journalTitleVerbose": "The Journal of general physiology",
            "issn": [
                {
                    "issntype": "Electronic",
                    "issn": "1540-7748"
                },
                {
                    "issntype": "Linking",
                    "issn": "0022-1295"
                }
            ],
            "journalTitleISOabbreviation": "J. Gen. Physiol.",
            "articleTitle": "Soluble adenylyl cyclase is essential for proper lysosomal acidification.",
            "reCiterArticleAuthorFeatures": [
                {
                    "rank": 1,
                    "lastName": "Rahman",
                    "firstName": "Nawreen",
                    "initials": "N",
                    "targetAuthor": false
                },
                {
                    "rank": 2,
                    "lastName": "Ramos-Espiritu",
                    "firstName": "Lavoisier",
                    "initials": "L",
                    "targetAuthor": false
                },
                {
                    "rank": 3,
                    "lastName": "Milner",
                    "firstName": "Teresa A",
                    "initials": "T",
                    "targetAuthor": false
                },
                {
                    "rank": 4,
                    "lastName": "Buck",
                    "firstName": "Jochen",
                    "initials": "J",
                    "targetAuthor": true
                },
                {
                    "rank": 5,
                    "lastName": "Levin",
                    "firstName": "Lonny R",
                    "initials": "L",
                    "targetAuthor": false
                }
            ],
            "volume": "148",
            "issue": "4",
            "pages": "325-39",
            "evidence": {
                "authorNameEvidence": {
                    "institutionalAuthorName": {
                        "firstName": "Jochen",
                        "firstInitial": "J",
                        "lastName": "Buck"
                    },
                    "articleAuthorName": {
                        "firstName": "Jochen",
                        "firstInitial": "J",
                        "lastName": "Buck"
                    },
                    "nameScoreTotal": 3.31,
                    "nameMatchFirstType": "full-exact",
                    "nameMatchFirstScore": 1.852,
                    "nameMatchMiddleType": "identityNull-MatchNotAttempted",
                    "nameMatchMiddleScore": 0.794,
                    "nameMatchLastType": "full-exact",
                    "nameMatchLastScore": 0.664,
                    "nameMatchModifierScore": 0.0
                },
                "emailEvidence": {
                    "emailMatch": "jobuck@med.cornell.edu",
                    "emailMatchScore": 8.0
                },
                "organizationalUnitEvidence": [
                    {
                        "identityOrganizationalUnit": "Pharmacology",
                        "articleAffiliation": "Department of Pharmacology, Weill Cornell Medical College, New York, NY 10065 jobuck@med.cornell.edu.",
                        "organizationalUnitType": "DEPARTMENT",
                        "organizationalUnitMatchingScore": 0.6,
                        "organizationalUnitModifierScore": 0.0
                    }
                ],
                "journalCategoryEvidence": {
                    "journalSubfieldScienceMetrixLabel": "Physiology",
                    "journalSubfieldScienceMetrixID": 94,
                    "journalSubfieldDepartment": "Pharmacology",
                    "journalSubfieldScore": 0.4089
                },
                "affiliationEvidence": {
                    "scopusTargetAuthorAffiliation": [
                        {
                            "targetAuthorInstitutionalAffiliationSource": "SCOPUS",
                            "targetAuthorInstitutionalAffiliationIdentity": "Weill Cornell Medicine",
                            "targetAuthorInstitutionalAffiliationArticleScopusLabel": "Weill Cornell Medicine",
                            "targetAuthorInstitutionalAffiliationArticleScopusAffiliationId": 60007997,
                            "targetAuthorInstitutionalAffiliationMatchType": "POSITIVE_MATCH_INDIVIDUAL",
                            "targetAuthorInstitutionalAffiliationMatchTypeScore": 1.8
                        }
                    ],
                    "pubmedTargetAuthorAffiliation": {
                        "targetAuthorInstitutionalAffiliationArticlePubmedLabel": "Department of Pharmacology, Weill Cornell Medical College, New York, NY 10065 jobuck@med.cornell.edu.",
                        "targetAuthorInstitutionalAffiliationMatchTypeScore": 0.0
                    },
                    "scopusNonTargetAuthorAffiliation": {
                        "nonTargetAuthorInstitutionalAffiliationSource": "SCOPUS",
                        "nonTargetAuthorInstitutionalAffiliationMatchKnownInstitution": [
                            "Weill Cornell Medicine, 60007997, 3",
                            "Weill Cornell Medicine Feil Family Brain &amp; Mind Research Institute, 60109878, 1"
                        ],
                        "nonTargetAuthorInstitutionalAffiliationMatchCollaboratingInstitution": [
                            "Rockefeller University, 60026827, 1"
                        ],
                        "nonTargetAuthorInstitutionalAffiliationScore": 0.74
                    }
                },
                "relationshipEvidence": {
                    "relationshipEvidenceTotalScore": 4.3,
                    "relationshipNegativeMatch": {
                        "relationshipNonMatchCount": 2.0,
                        "relationshipNonMatchScore": -0.048,
                        "relationshipMinimumTotalScore": -1.592
                    },
                    "relationshipPositiveMatch": [
                        {
                            "relationshipNameArticle": {
                                "firstName": "Lonny R",
                                "firstInitial": "L",
                                "lastName": "Levin"
                            },
                            "relationshipNameIdentity": {
                                "firstName": "Lonny",
                                "firstInitial": "L",
                                "middleName": "R.",
                                "middleInitial": "R",
                                "lastName": "Levin"
                            },
                            "relationshipType": [
                                "Co-investigator",
                                "Shared organizational unit"
                            ],
                            "relationshipMatchType": "verbose",
                            "relationshipMatchingScore": 0.52,
                            "relationshipVerboseMatchModifierScore": 1.68,
                            "relationshipMatchModifierMentor": 0.0,
                            "relationshipMatchModifierMentorSeniorAuthor": 0.0,
                            "relationshipMatchModifierManager": 0.0,
                            "relationshipMatchModifierManagerSeniorAuthor": 0.0
                        }
                    ]
                },
                "grantEvidence": {
                    "grants": [
                        {
                            "institutionGrant": "GM-62328",
                            "articleGrant": "R01 GM062328",
                            "grantMatchScore": 2.253
                        },
                        {
                            "institutionGrant": "GM-107442",
                            "articleGrant": "R01 GM107442",
                            "grantMatchScore": 2.253
                        },
                        {
                            "institutionGrant": "NS-55255",
                            "articleGrant": "R01 NS055255",
                            "grantMatchScore": 2.253
                        }
                    ]
                },
                "educationYearEvidence": {
                    "identityDoctoralYear": 1983,
                    "articleYear": 2016,
                    "discrepancyDegreeYearBachelorScore": 0.0,
                    "discrepancyDegreeYearDoctoral": 33,
                    "discrepancyDegreeYearDoctoralScore": 0.9
                },
                "personTypeEvidence": {
                    "personType": "academic-faculty-weillfulltime",
                    "personTypeScore": 0.0
                },
                "articleCountEvidence": {
                    "countArticlesRetrieved": 758.0,
                    "articleCountScore": 0.07193012502140778
                },
                "averageClusteringEvidence": {
                    "totalArticleScoreWithoutClustering": 26.89,
                    "clusterScoreAverage": 14.02,
                    "clusterReliabilityScore": 1.0,
                    "clusterScoreModificationOfTotalScore": -8.5,
                    "clusterIdentifier": 17
                }
            }
        },
        {
            "pmid": 19254571,
            "pmcid": "PMC2684673",
            "totalArticleScoreStandardized": 10.0,
            "totalArticleScoreNonStandardized": 17.69,
            "userAssertion": "ACCEPTED",
            "publicationDateDisplay": "2009 Mar 01",
            "publicationDateStandardized": "2009-03-01",
            "datePublicationAddedToEntrez": "2009-03-04",
            "doi": "10.1016/j.cmet.2009.01.012",
            "publicationType": {
                "publicationTypeCanonical": "Academic Article",
                "publicationTypePubMed": [
                    "Journal Article",
                    "Research Support, N.I.H., Extramural",
                    "Research Support, Non-U.S. Gov't"
                ],
                "publicationTypeScopus": {
                    "publicationTypeScopusAbbreviation": "ar",
                    "publicationTypeScopusLabel": "Article"
                }
            },
            "timesCited": 300,
            "publicationAbstract": "Mitochondria constantly respond to changes in substrate availability and energy utilization to maintain cellular ATP supplies, and at the same time control reactive oxygen radical (ROS) production. Reversible phosphorylation of mitochondrial proteins has been proposed to play a fundamental role in metabolic homeostasis, but very little is known about the signaling pathways involved. We show here that protein kinase A (PKA) regulates ATP production by phosphorylation of mitochondrial proteins, including subunits of cytochrome c oxidase. The cyclic AMP (cAMP), which activates mitochondrial PKA, does not originate from cytoplasmic sources but is generated within mitochondria by the carbon dioxide/bicarbonate-regulated soluble adenylyl cyclase (sAC) in response to metabolically generated carbon dioxide. We demonstrate for the first time the existence of a CO(2)-HCO(3)(-)-sAC-cAMP-PKA (mito-sAC) signaling cascade wholly contained within mitochondria, which serves as a metabolic sensor modulating ATP generation and ROS production in response to nutrient availability.",
            "articleKeywords": [
                {
                    "keyword": "Cyclic AMP",
                    "type": "MESH_MAJOR"
                },
                {
                    "keyword": "Mitochondria",
                    "type": "MESH_MAJOR"
                },
                {
                    "keyword": "Oxidative Phosphorylation",
                    "type": "MESH_MAJOR"
                }
            ],
            "scopusDocID": "60649095658",
            "journalTitleVerbose": "Cell metabolism",
            "issn": [
                {
                    "issntype": "Electronic",
                    "issn": "1932-7420"
                },
                {
                    "issntype": "Linking",
                    "issn": "1550-4131"
                }
            ],
            "journalTitleISOabbreviation": "Cell Metab.",
            "articleTitle": "Cyclic AMP produced inside mitochondria regulates oxidative phosphorylation.",
            "reCiterArticleAuthorFeatures": [
                {
                    "rank": 1,
                    "lastName": "Acin-Perez",
                    "firstName": "Rebeca",
                    "initials": "R",
                    "targetAuthor": false
                },
                {
                    "rank": 2,
                    "lastName": "Salazar",
                    "firstName": "Eric",
                    "initials": "E",
                    "targetAuthor": false
                },
                {
                    "rank": 3,
                    "lastName": "Kamenetsky",
                    "firstName": "Margarita",
                    "initials": "M",
                    "targetAuthor": false
                },
                {
                    "rank": 4,
                    "lastName": "Buck",
                    "firstName": "Jochen",
                    "initials": "J",
                    "targetAuthor": true
                },
                {
                    "rank": 5,
                    "lastName": "Levin",
                    "firstName": "Lonny R",
                    "initials": "L",
                    "targetAuthor": false
                },
                {
                    "rank": 6,
                    "lastName": "Manfredi",
                    "firstName": "Giovanni",
                    "initials": "G",
                    "targetAuthor": false
                }
            ],
            "volume": "9",
            "issue": "3",
            "pages": "265-76",
            "evidence": {
                "authorNameEvidence": {
                    "institutionalAuthorName": {
                        "firstName": "Jochen",
                        "firstInitial": "J",
                        "lastName": "Buck"
                    },
                    "articleAuthorName": {
                        "firstName": "Jochen",
                        "firstInitial": "J",
                        "lastName": "Buck"
                    },
                    "nameScoreTotal": 3.31,
                    "nameMatchFirstType": "full-exact",
                    "nameMatchFirstScore": 1.852,
                    "nameMatchMiddleType": "identityNull-MatchNotAttempted",
                    "nameMatchMiddleScore": 0.794,
                    "nameMatchLastType": "full-exact",
                    "nameMatchLastScore": 0.664,
                    "nameMatchModifierScore": 0.0
                },
                "journalCategoryEvidence": {
                    "journalSubfieldScienceMetrixLabel": "Endocrinology & Metabolism",
                    "journalSubfieldScienceMetrixID": 105,
                    "journalSubfieldDepartment": "Pharmacology",
                    "journalSubfieldScore": 0.05639999999999999
                },
                "affiliationEvidence": {
                    "scopusTargetAuthorAffiliation": [
                        {
                            "targetAuthorInstitutionalAffiliationSource": "SCOPUS",
                            "targetAuthorInstitutionalAffiliationIdentity": "Weill Cornell Medicine",
                            "targetAuthorInstitutionalAffiliationArticleScopusLabel": "Weill Cornell Medicine",
                            "targetAuthorInstitutionalAffiliationArticleScopusAffiliationId": 60007997,
                            "targetAuthorInstitutionalAffiliationMatchType": "POSITIVE_MATCH_INDIVIDUAL",
                            "targetAuthorInstitutionalAffiliationMatchTypeScore": 1.8
                        }
                    ],
                    "scopusNonTargetAuthorAffiliation": {
                        "nonTargetAuthorInstitutionalAffiliationSource": "SCOPUS",
                        "nonTargetAuthorInstitutionalAffiliationMatchKnownInstitution": [
                            "Weill Cornell Medicine, 60007997, 5"
                        ],
                        "nonTargetAuthorInstitutionalAffiliationScore": 0.9
                    }
                },
                "relationshipEvidence": {
                    "relationshipEvidenceTotalScore": 4.26,
                    "relationshipNegativeMatch": {
                        "relationshipNonMatchCount": 3.0,
                        "relationshipNonMatchScore": -0.048,
                        "relationshipMinimumTotalScore": -1.592
                    },
                    "relationshipPositiveMatch": [
                        {
                            "relationshipNameArticle": {
                                "firstName": "Lonny R",
                                "firstInitial": "L",
                                "lastName": "Levin"
                            },
                            "relationshipNameIdentity": {
                                "firstName": "Lonny",
                                "firstInitial": "L",
                                "middleName": "R.",
                                "middleInitial": "R",
                                "lastName": "Levin"
                            },
                            "relationshipType": [
                                "Co-investigator",
                                "Shared organizational unit"
                            ],
                            "relationshipMatchType": "verbose",
                            "relationshipMatchingScore": 0.52,
                            "relationshipVerboseMatchModifierScore": 1.68,
                            "relationshipMatchModifierMentor": 0.0,
                            "relationshipMatchModifierMentorSeniorAuthor": 0.0,
                            "relationshipMatchModifierManager": 0.0,
                            "relationshipMatchModifierManagerSeniorAuthor": 0.0
                        },
                        {
                            "relationshipNameArticle": {
                                "firstName": "Giovanni",
                                "firstInitial": "G",
                                "lastName": "Manfredi"
                            },
                            "relationshipNameIdentity": {
                                "firstName": "Giovanni",
                                "firstInitial": "G",
                                "lastName": "Manfredi"
                            },
                            "relationshipType": [
                                "Co-investigator"
                            ],
                            "relationshipMatchType": "verbose",
                            "relationshipMatchingScore": 0.52,
                            "relationshipVerboseMatchModifierScore": 1.68,
                            "relationshipMatchModifierMentor": 0.0,
                            "relationshipMatchModifierMentorSeniorAuthor": 0.0,
                            "relationshipMatchModifierManager": 0.0,
                            "relationshipMatchModifierManagerSeniorAuthor": 0.0
                        }
                    ]
                },
                "grantEvidence": {
                    "grants": [
                        {
                            "institutionGrant": "HD-38722",
                            "articleGrant": "R01 HD038722",
                            "grantMatchScore": 2.253
                        },
                        {
                            "institutionGrant": "AI-64842",
                            "articleGrant": "R01 AI064842",
                            "grantMatchScore": 2.253
                        },
                        {
                            "institutionGrant": "GM-62328",
                            "articleGrant": "R01 GM062328",
                            "grantMatchScore": 2.253
                        },
                        {
                            "institutionGrant": "NS-55255",
                            "articleGrant": "R01 NS055255",
                            "grantMatchScore": 2.253
                        },
                        {
                            "institutionGrant": "HD-59913",
                            "articleGrant": "R01 HD059913",
                            "grantMatchScore": 2.253
                        },
                        {
                            "institutionGrant": "GM-7739",
                            "articleGrant": "T32 GM007739",
                            "grantMatchScore": 2.253
                        }
                    ]
                },
                "educationYearEvidence": {
                    "identityDoctoralYear": 1983,
                    "articleYear": 2009,
                    "discrepancyDegreeYearBachelorScore": 0.0,
                    "discrepancyDegreeYearDoctoral": 26,
                    "discrepancyDegreeYearDoctoralScore": 0.9
                },
                "personTypeEvidence": {
                    "personType": "academic-faculty-weillfulltime",
                    "personTypeScore": 0.0
                },
                "articleCountEvidence": {
                    "countArticlesRetrieved": 758.0,
                    "articleCountScore": 0.07193012502140778
                },
                "averageClusteringEvidence": {
                    "totalArticleScoreWithoutClustering": 24.82,
                    "clusterScoreAverage": 14.02,
                    "clusterReliabilityScore": 1.0,
                    "clusterScoreModificationOfTotalScore": -7.13,
                    "clusterIdentifier": 17
                }
            }
        },
        {
            "pmid": 16627466,
            "pmcid": "PMC3092367",
            "totalArticleScoreStandardized": 10.0,
            "totalArticleScoreNonStandardized": 17.54,
            "userAssertion": "ACCEPTED",
            "publicationDateDisplay": "2006 Apr 20",
            "publicationDateStandardized": "2006-04-20",
            "datePublicationAddedToEntrez": "2006-04-22",
            "publicationType": {
                "publicationTypeCanonical": "Academic Article",
                "publicationTypePubMed": [
                    "Journal Article",
                    "Research Support, N.I.H., Extramural",
                    "Research Support, Non-U.S. Gov't"
                ],
                "publicationTypeScopus": {
                    "publicationTypeScopusAbbreviation": "ar",
                    "publicationTypeScopusLabel": "Article"
                }
            },
            "timesCited": 56,
            "publicationAbstract": "Nerve growth factor (NGF) and the ubiquitous second messenger cyclic AMP (cAMP) are both implicated in neuronal differentiation. Multiple studies indicate that NGF signals to at least a subset of its targets via cAMP, but the link between NGF and cAMP has remained elusive. Here, we have described the use of small molecule inhibitors to differentiate between the two known sources of cAMP in mammalian cells, bicarbonate- and calcium-responsive soluble adenylyl cyclase (sAC) and G protein-regulated transmembrane adenylyl cyclases. These inhibitors, along with sAC-specific small interfering RNA, reveal that sAC is uniquely responsible for the NGF-elicited rise in cAMP and is essential for the NGF-induced activation of the small G protein Rap1 in PC12 cells. In contrast and as expected, transmembrane adenylyl cyclase-generated cAMP is responsible for Rap1 activation by the G protein-coupled receptor ligand PACAP (pituitary adenylyl cyclase-activating peptide). These results identify sAC as a mediator of NGF signaling and reveal the existence of distinct pathways leading to cAMP-dependent signal transduction.",
            "articleKeywords": [
                {
                    "keyword": "Adenylyl Cyclases",
                    "type": "MESH_MAJOR"
                },
                {
                    "keyword": "Nerve Growth Factor",
                    "type": "MESH_MAJOR"
                },
                {
                    "keyword": "rap1 GTP-Binding Proteins",
                    "type": "MESH_MAJOR"
                }
            ],
            "scopusDocID": "33745215639",
            "journalTitleVerbose": "The Journal of biological chemistry",
            "issn": [
                {
                    "issntype": "Print",
                    "issn": "0021-9258"
                },
                {
                    "issntype": "Linking",
                    "issn": "0021-9258"
                }
            ],
            "journalTitleISOabbreviation": "J. Biol. Chem.",
            "articleTitle": "Soluble adenylyl cyclase mediates nerve growth factor-induced activation of Rap1.",
            "reCiterArticleAuthorFeatures": [
                {
                    "rank": 1,
                    "lastName": "Stessin",
                    "firstName": "Alexander M",
                    "initials": "A",
                    "targetAuthor": false
                },
                {
                    "rank": 2,
                    "lastName": "Zippin",
                    "firstName": "Jonathan H",
                    "initials": "J",
                    "targetAuthor": false
                },
                {
                    "rank": 3,
                    "lastName": "Kamenetsky",
                    "firstName": "Margarita",
                    "initials": "M",
                    "targetAuthor": false
                },
                {
                    "rank": 4,
                    "lastName": "Hess",
                    "firstName": "Kenneth C",
                    "initials": "K",
                    "targetAuthor": false
                },
                {
                    "rank": 5,
                    "lastName": "Buck",
                    "firstName": "Jochen",
                    "initials": "J",
                    "targetAuthor": true
                },
                {
                    "rank": 6,
                    "lastName": "Levin",
                    "firstName": "Lonny R",
                    "initials": "L",
                    "targetAuthor": false
                }
            ],
            "volume": "281",
            "issue": "25",
            "pages": "17253-8",
            "evidence": {
                "authorNameEvidence": {
                    "institutionalAuthorName": {
                        "firstName": "Jochen",
                        "firstInitial": "J",
                        "lastName": "Buck"
                    },
                    "articleAuthorName": {
                        "firstName": "Jochen",
                        "firstInitial": "J",
                        "lastName": "Buck"
                    },
                    "nameScoreTotal": 3.31,
                    "nameMatchFirstType": "full-exact",
                    "nameMatchFirstScore": 1.852,
                    "nameMatchMiddleType": "identityNull-MatchNotAttempted",
                    "nameMatchMiddleScore": 0.794,
                    "nameMatchLastType": "full-exact",
                    "nameMatchLastScore": 0.664,
                    "nameMatchModifierScore": 0.0
                },
                "journalCategoryEvidence": {
                    "journalSubfieldScienceMetrixLabel": "Biochemistry & Molecular Biology",
                    "journalSubfieldScienceMetrixID": 86,
                    "journalSubfieldDepartment": "Pharmacology",
                    "journalSubfieldScore": 1.88
                },
                "affiliationEvidence": {
                    "scopusTargetAuthorAffiliation": [
                        {
                            "targetAuthorInstitutionalAffiliationSource": "SCOPUS",
                            "targetAuthorInstitutionalAffiliationIdentity": "Weill Cornell Medicine",
                            "targetAuthorInstitutionalAffiliationArticleScopusLabel": "Weill Cornell Medicine",
                            "targetAuthorInstitutionalAffiliationArticleScopusAffiliationId": 60007997,
                            "targetAuthorInstitutionalAffiliationMatchType": "POSITIVE_MATCH_INDIVIDUAL",
                            "targetAuthorInstitutionalAffiliationMatchTypeScore": 1.8
                        }
                    ],
                    "scopusNonTargetAuthorAffiliation": {
                        "nonTargetAuthorInstitutionalAffiliationSource": "SCOPUS",
                        "nonTargetAuthorInstitutionalAffiliationMatchKnownInstitution": [
                            "Weill Cornell Medicine, 60007997, 5"
                        ],
                        "nonTargetAuthorInstitutionalAffiliationScore": 0.9
                    }
                },
                "relationshipEvidence": {
                    "relationshipEvidenceTotalScore": 6.5,
                    "relationshipNegativeMatch": {
                        "relationshipNonMatchCount": 2.0,
                        "relationshipNonMatchScore": -0.048,
                        "relationshipMinimumTotalScore": -1.592
                    },
                    "relationshipPositiveMatch": [
                        {
                            "relationshipNameArticle": {
                                "firstName": "Alexander M",
                                "firstInitial": "A",
                                "lastName": "Stessin"
                            },
                            "relationshipNameIdentity": {
                                "firstName": "Alexander",
                                "firstInitial": "A",
                                "middleName": "M",
                                "middleInitial": "M",
                                "lastName": "Stessin"
                            },
                            "relationshipType": [
                                "Co-investigator"
                            ],
                            "relationshipMatchType": "verbose",
                            "relationshipMatchingScore": 0.52,
                            "relationshipVerboseMatchModifierScore": 1.68,
                            "relationshipMatchModifierMentor": 0.0,
                            "relationshipMatchModifierMentorSeniorAuthor": 0.0,
                            "relationshipMatchModifierManager": 0.0,
                            "relationshipMatchModifierManagerSeniorAuthor": 0.0
                        },
                        {
                            "relationshipNameArticle": {
                                "firstName": "Kenneth C",
                                "firstInitial": "K",
                                "lastName": "Hess"
                            },
                            "relationshipNameIdentity": {
                                "firstName": "Kenneth",
                                "firstInitial": "K",
                                "lastName": "Hess"
                            },
                            "relationshipType": [
                                "Co-investigator"
                            ],
                            "relationshipMatchType": "verbose",
                            "relationshipMatchingScore": 0.52,
                            "relationshipVerboseMatchModifierScore": 1.68,
                            "relationshipMatchModifierMentor": 0.0,
                            "relationshipMatchModifierMentorSeniorAuthor": 0.0,
                            "relationshipMatchModifierManager": 0.0,
                            "relationshipMatchModifierManagerSeniorAuthor": 0.0
                        },
                        {
                            "relationshipNameArticle": {
                                "firstName": "Lonny R",
                                "firstInitial": "L",
                                "lastName": "Levin"
                            },
                            "relationshipNameIdentity": {
                                "firstName": "Lonny",
                                "firstInitial": "L",
                                "middleName": "R.",
                                "middleInitial": "R",
                                "lastName": "Levin"
                            },
                            "relationshipType": [
                                "Co-investigator",
                                "Shared organizational unit"
                            ],
                            "relationshipMatchType": "verbose",
                            "relationshipMatchingScore": 0.52,
                            "relationshipVerboseMatchModifierScore": 1.68,
                            "relationshipMatchModifierMentor": 0.0,
                            "relationshipMatchModifierMentorSeniorAuthor": 0.0,
                            "relationshipMatchModifierManager": 0.0,
                            "relationshipMatchModifierManagerSeniorAuthor": 0.0
                        }
                    ]
                },
                "grantEvidence": {
                    "grants": [
                        {
                            "institutionGrant": "HD-38722",
                            "articleGrant": "HD38722",
                            "grantMatchScore": 2.253
                        },
                        {
                            "institutionGrant": "AI-64842",
                            "articleGrant": "R01 AI064842",
                            "grantMatchScore": 2.253
                        },
                        {
                            "institutionGrant": "GM-62328",
                            "articleGrant": "R01 GM062328",
                            "grantMatchScore": 2.253
                        },
                        {
                            "institutionGrant": "NS-55255",
                            "articleGrant": "R01 NS055255",
                            "grantMatchScore": 2.253
                        }
                    ]
                },
                "educationYearEvidence": {
                    "identityDoctoralYear": 1983,
                    "articleYear": 2006,
                    "discrepancyDegreeYearBachelorScore": 0.0,
                    "discrepancyDegreeYearDoctoral": 23,
                    "discrepancyDegreeYearDoctoralScore": 0.9
                },
                "personTypeEvidence": {
                    "personType": "academic-faculty-weillfulltime",
                    "personTypeScore": 0.0
                },
                "articleCountEvidence": {
                    "countArticlesRetrieved": 758.0,
                    "articleCountScore": 0.07193012502140778
                },
                "averageClusteringEvidence": {
                    "totalArticleScoreWithoutClustering": 24.37,
                    "clusterScoreAverage": 14.02,
                    "clusterReliabilityScore": 1.0,
                    "clusterScoreModificationOfTotalScore": -6.83,
                    "clusterIdentifier": 17
                }
            }
        },
        {
            "pmid": 20683624,
            "pmcid": "PMC2967379",
            "totalArticleScoreStandardized": 10.0,
            "totalArticleScoreNonStandardized": 17.09,
            "userAssertion": "ACCEPTED",
            "publicationDateDisplay": "2010 Aug 04",
            "publicationDateStandardized": "2010-08-04",
            "datePublicationAddedToEntrez": "2010-08-05",
            "doi": "10.1007/s00424-010-0865-6",
            "publicationType": {
                "publicationTypeCanonical": "Review",
                "publicationTypePubMed": [
                    "Journal Article",
                    "Review"
                ],
                "publicationTypeScopus": {
                    "publicationTypeScopusAbbreviation": "re",
                    "publicationTypeScopusLabel": "Review"
                }
            },
            "timesCited": 79,
            "publicationAbstract": "In biological systems, carbon dioxide exists in equilibrium with bicarbonate and protons. The individual components of this equilibrium (i.e., CO₂, HCO₃⁻, and H(+)), which must be sensed to be able to maintain cellular and organismal pH, also function as signals to modulate multiple physiological functions. Yet, the molecular sensors for CO₂/HCO₃⁻/pH remained unknown until recently. Here, we review recent progress in delineating molecular and cellular mechanisms for sensing CO₂, HCO₃⁻, and pH.",
            "articleKeywords": [
                {
                    "keyword": "Bicarbonates",
                    "type": "MESH_MAJOR"
                },
                {
                    "keyword": "Carbon Dioxide",
                    "type": "MESH_MAJOR"
                }
            ],
            "scopusDocID": "78549266789",
            "journalTitleVerbose": "Pflugers Archiv : European journal of physiology",
            "issn": [
                {
                    "issntype": "Electronic",
                    "issn": "1432-2013"
                },
                {
                    "issntype": "Linking",
                    "issn": "0031-6768"
                }
            ],
            "journalTitleISOabbreviation": "Pflugers Arch.",
            "articleTitle": "Physiological carbon dioxide, bicarbonate, and pH sensing.",
            "reCiterArticleAuthorFeatures": [
                {
                    "rank": 1,
                    "lastName": "Tresguerres",
                    "firstName": "Martin",
                    "initials": "M",
                    "targetAuthor": false
                },
                {
                    "rank": 2,
                    "lastName": "Buck",
                    "firstName": "Jochen",
                    "initials": "J",
                    "targetAuthor": true
                },
                {
                    "rank": 3,
                    "lastName": "Levin",
                    "firstName": "Lonny R",
                    "initials": "L",
                    "targetAuthor": false
                }
            ],
            "volume": "460",
            "issue": "6",
            "pages": "953-64",
            "evidence": {
                "authorNameEvidence": {
                    "institutionalAuthorName": {
                        "firstName": "Jochen",
                        "firstInitial": "J",
                        "lastName": "Buck"
                    },
                    "articleAuthorName": {
                        "firstName": "Jochen",
                        "firstInitial": "J",
                        "lastName": "Buck"
                    },
                    "nameScoreTotal": 3.31,
                    "nameMatchFirstType": "full-exact",
                    "nameMatchFirstScore": 1.852,
                    "nameMatchMiddleType": "identityNull-MatchNotAttempted",
                    "nameMatchMiddleScore": 0.794,
                    "nameMatchLastType": "full-exact",
                    "nameMatchLastScore": 0.664,
                    "nameMatchModifierScore": 0.0
                },
                "journalCategoryEvidence": {
                    "journalSubfieldScienceMetrixLabel": "Physiology",
                    "journalSubfieldScienceMetrixID": 94,
                    "journalSubfieldDepartment": "Pharmacology",
                    "journalSubfieldScore": 0.4089
                },
                "affiliationEvidence": {
                    "scopusTargetAuthorAffiliation": [
                        {
                            "targetAuthorInstitutionalAffiliationSource": "SCOPUS",
                            "targetAuthorInstitutionalAffiliationIdentity": "Weill Cornell Medicine",
                            "targetAuthorInstitutionalAffiliationArticleScopusLabel": "Weill Cornell Medicine",
                            "targetAuthorInstitutionalAffiliationArticleScopusAffiliationId": 60007997,
                            "targetAuthorInstitutionalAffiliationMatchType": "POSITIVE_MATCH_INDIVIDUAL",
                            "targetAuthorInstitutionalAffiliationMatchTypeScore": 1.8
                        }
                    ],
                    "scopusNonTargetAuthorAffiliation": {
                        "nonTargetAuthorInstitutionalAffiliationSource": "SCOPUS",
                        "nonTargetAuthorInstitutionalAffiliationMatchKnownInstitution": [
                            "Weill Cornell Medicine, 60007997, 2"
                        ],
                        "nonTargetAuthorInstitutionalAffiliationScore": 0.9
                    }
                },
                "relationshipEvidence": {
                    "relationshipEvidenceTotalScore": 4.4,
                    "relationshipNegativeMatch": {
                        "relationshipNonMatchCount": 0.0,
                        "relationshipNonMatchScore": -0.048,
                        "relationshipMinimumTotalScore": -1.592
                    },
                    "relationshipPositiveMatch": [
                        {
                            "relationshipNameArticle": {
                                "firstName": "Martin",
                                "firstInitial": "M",
                                "lastName": "Tresguerres"
                            },
                            "relationshipNameIdentity": {
                                "firstName": "Martin",
                                "firstInitial": "M",
                                "lastName": "Tresguerres"
                            },
                            "relationshipType": [
                                "Co-investigator"
                            ],
                            "relationshipMatchType": "verbose",
                            "relationshipMatchingScore": 0.52,
                            "relationshipVerboseMatchModifierScore": 1.68,
                            "relationshipMatchModifierMentor": 0.0,
                            "relationshipMatchModifierMentorSeniorAuthor": 0.0,
                            "relationshipMatchModifierManager": 0.0,
                            "relationshipMatchModifierManagerSeniorAuthor": 0.0
                        },
                        {
                            "relationshipNameArticle": {
                                "firstName": "Lonny R",
                                "firstInitial": "L",
                                "lastName": "Levin"
                            },
                            "relationshipNameIdentity": {
                                "firstName": "Lonny",
                                "firstInitial": "L",
                                "middleName": "R.",
                                "middleInitial": "R",
                                "lastName": "Levin"
                            },
                            "relationshipType": [
                                "Co-investigator",
                                "Shared organizational unit"
                            ],
                            "relationshipMatchType": "verbose",
                            "relationshipMatchingScore": 0.52,
                            "relationshipVerboseMatchModifierScore": 1.68,
                            "relationshipMatchModifierMentor": 0.0,
                            "relationshipMatchModifierMentorSeniorAuthor": 0.0,
                            "relationshipMatchModifierManager": 0.0,
                            "relationshipMatchModifierManagerSeniorAuthor": 0.0
                        }
                    ]
                },
                "grantEvidence": {
                    "grants": [
                        {
                            "institutionGrant": "HD-38722",
                            "articleGrant": "R01 HD038722",
                            "grantMatchScore": 2.253
                        },
                        {
                            "institutionGrant": "AI-64842",
                            "articleGrant": "R01 AI064842",
                            "grantMatchScore": 2.253
                        },
                        {
                            "institutionGrant": "GM-62328",
                            "articleGrant": "R01 GM062328",
                            "grantMatchScore": 2.253
                        },
                        {
                            "institutionGrant": "NS-55255",
                            "articleGrant": "R01 NS055255",
                            "grantMatchScore": 2.253
                        },
                        {
                            "institutionGrant": "HD-59913",
                            "articleGrant": "R01 HD059913",
                            "grantMatchScore": 2.253
                        }
                    ]
                },
                "educationYearEvidence": {
                    "identityDoctoralYear": 1983,
                    "articleYear": 2010,
                    "discrepancyDegreeYearBachelorScore": 0.0,
                    "discrepancyDegreeYearDoctoral": 27,
                    "discrepancyDegreeYearDoctoralScore": 0.9
                },
                "personTypeEvidence": {
                    "personType": "academic-faculty-weillfulltime",
                    "personTypeScore": 0.0
                },
                "articleCountEvidence": {
                    "countArticlesRetrieved": 758.0,
                    "articleCountScore": 0.07193012502140778
                },
                "averageClusteringEvidence": {
                    "totalArticleScoreWithoutClustering": 23.06,
                    "clusterScoreAverage": 14.02,
                    "clusterReliabilityScore": 1.0,
                    "clusterScoreModificationOfTotalScore": -5.96,
                    "clusterIdentifier": 17
                }
            }
        },
        {
            "pmid": 16964251,
            "pmcid": "PMC3081654",
            "totalArticleScoreStandardized": 10.0,
            "totalArticleScoreNonStandardized": 16.97,
            "userAssertion": "ACCEPTED",
            "publicationDateDisplay": "2006 Sep 10",
            "publicationDateStandardized": "2006-09-10",
            "datePublicationAddedToEntrez": "2006-09-12",
            "publicationType": {
                "publicationTypeCanonical": "Academic Article",
                "publicationTypePubMed": [
                    "Comparative Study",
                    "Journal Article",
                    "Research Support, N.I.H., Extramural",
                    "Research Support, Non-U.S. Gov't"
                ],
                "publicationTypeScopus": {
                    "publicationTypeScopusAbbreviation": "ar",
                    "publicationTypeScopusLabel": "Article"
                }
            },
            "timesCited": 76,
            "publicationAbstract": "Growth cones at the tips of nascent and regenerating axons direct axon elongation. Netrin-1, a secreted molecule that promotes axon outgrowth and regulates axon pathfinding, elevates cyclic AMP (cAMP) levels in growth cones and regulates growth cone morphology and axonal outgrowth. These morphological effects depend on the intracellular levels of cAMP. However, the specific pathways that regulate cAMP levels in response to netrin-1 signaling are unclear. Here we show that 'soluble' adenylyl cyclase (sAC), an atypical calcium-regulated cAMP-generating enzyme previously implicated in sperm maturation, is expressed in developing rat axons and generates cAMP in response to netrin-1. Overexpression of sAC results in axonal outgrowth and growth cone elaboration, whereas inhibition of sAC blocks netrin-1-induced axon outgrowth and growth cone elaboration. Taken together, these results indicate that netrin-1 signals through sAC-generated cAMP, and identify a fundamental role for sAC in axonal development.",
            "articleKeywords": [
                {
                    "keyword": "Adenylyl Cyclases",
                    "type": "MESH_MAJOR"
                },
                {
                    "keyword": "Growth Cones",
                    "type": "MESH_MAJOR"
                },
                {
                    "keyword": "Nerve Growth Factors",
                    "type": "MESH_MAJOR"
                },
                {
                    "keyword": "Neurons, Afferent",
                    "type": "MESH_MAJOR"
                },
                {
                    "keyword": "Signal Transduction",
                    "type": "MESH_MAJOR"
                },
                {
                    "keyword": "Tumor Suppressor Proteins",
                    "type": "MESH_MAJOR"
                }
            ],
            "scopusDocID": "33749029270",
            "journalTitleVerbose": "Nature neuroscience",
            "issn": [
                {
                    "issntype": "Print",
                    "issn": "1097-6256"
                },
                {
                    "issntype": "Linking",
                    "issn": "1097-6256"
                }
            ],
            "journalTitleISOabbreviation": "Nat. Neurosci.",
            "articleTitle": "Soluble adenylyl cyclase is required for netrin-1 signaling in nerve growth cones.",
            "reCiterArticleAuthorFeatures": [
                {
                    "rank": 1,
                    "lastName": "Wu",
                    "firstName": "Karen Y",
                    "initials": "K",
                    "targetAuthor": false
                },
                {
                    "rank": 2,
                    "lastName": "Zippin",
                    "firstName": "Jonathan H",
                    "initials": "J",
                    "targetAuthor": false
                },
                {
                    "rank": 3,
                    "lastName": "Huron",
                    "firstName": "David R",
                    "initials": "D",
                    "targetAuthor": false
                },
                {
                    "rank": 4,
                    "lastName": "Kamenetsky",
                    "firstName": "Margarita",
                    "initials": "M",
                    "targetAuthor": false
                },
                {
                    "rank": 5,
                    "lastName": "Hengst",
                    "firstName": "Ulrich",
                    "initials": "U",
                    "targetAuthor": false
                },
                {
                    "rank": 6,
                    "lastName": "Buck",
                    "firstName": "Jochen",
                    "initials": "J",
                    "targetAuthor": true
                },
                {
                    "rank": 7,
                    "lastName": "Levin",
                    "firstName": "Lonny R",
                    "initials": "L",
                    "targetAuthor": false
                },
                {
                    "rank": 8,
                    "lastName": "Jaffrey",
                    "firstName": "Samie R",
                    "initials": "S",
                    "targetAuthor": false
                }
            ],
            "volume": "9",
            "issue": "10",
            "pages": "1257-64",
            "evidence": {
                "authorNameEvidence": {
                    "institutionalAuthorName": {
                        "firstName": "Jochen",
                        "firstInitial": "J",
                        "lastName": "Buck"
                    },
                    "articleAuthorName": {
                        "firstName": "Jochen",
                        "firstInitial": "J",
                        "lastName": "Buck"
                    },
                    "nameScoreTotal": 3.31,
                    "nameMatchFirstType": "full-exact",
                    "nameMatchFirstScore": 1.852,
                    "nameMatchMiddleType": "identityNull-MatchNotAttempted",
                    "nameMatchMiddleScore": 0.794,
                    "nameMatchLastType": "full-exact",
                    "nameMatchLastScore": 0.664,
                    "nameMatchModifierScore": 0.0
                },
                "journalCategoryEvidence": {
                    "journalSubfieldScienceMetrixLabel": "Neurology & Neurosurgery",
                    "journalSubfieldScienceMetrixID": 113,
                    "journalSubfieldDepartment": "Pharmacology",
                    "journalSubfieldScore": 0.2961
                },
                "affiliationEvidence": {
                    "scopusTargetAuthorAffiliation": [
                        {
                            "targetAuthorInstitutionalAffiliationSource": "SCOPUS",
                            "targetAuthorInstitutionalAffiliationIdentity": "Weill Cornell Medicine",
                            "targetAuthorInstitutionalAffiliationArticleScopusLabel": "Weill Cornell Medicine",
                            "targetAuthorInstitutionalAffiliationArticleScopusAffiliationId": 60007997,
                            "targetAuthorInstitutionalAffiliationMatchType": "POSITIVE_MATCH_INDIVIDUAL",
                            "targetAuthorInstitutionalAffiliationMatchTypeScore": 1.8
                        }
                    ],
                    "scopusNonTargetAuthorAffiliation": {
                        "nonTargetAuthorInstitutionalAffiliationSource": "SCOPUS",
                        "nonTargetAuthorInstitutionalAffiliationMatchKnownInstitution": [
                            "Weill Cornell Medicine, 60007997, 7"
                        ],
                        "nonTargetAuthorInstitutionalAffiliationScore": 0.9
                    }
                },
                "relationshipEvidence": {
                    "relationshipEvidenceTotalScore": 4.16,
                    "relationshipNegativeMatch": {
                        "relationshipNonMatchCount": 5.0,
                        "relationshipNonMatchScore": -0.048,
                        "relationshipMinimumTotalScore": -1.592
                    },
                    "relationshipPositiveMatch": [
                        {
                            "relationshipNameArticle": {
                                "firstName": "Lonny R",
                                "firstInitial": "L",
                                "lastName": "Levin"
                            },
                            "relationshipNameIdentity": {
                                "firstName": "Lonny",
                                "firstInitial": "L",
                                "middleName": "R.",
                                "middleInitial": "R",
                                "lastName": "Levin"
                            },
                            "relationshipType": [
                                "Co-investigator",
                                "Shared organizational unit"
                            ],
                            "relationshipMatchType": "verbose",
                            "relationshipMatchingScore": 0.52,
                            "relationshipVerboseMatchModifierScore": 1.68,
                            "relationshipMatchModifierMentor": 0.0,
                            "relationshipMatchModifierMentorSeniorAuthor": 0.0,
                            "relationshipMatchModifierManager": 0.0,
                            "relationshipMatchModifierManagerSeniorAuthor": 0.0
                        },
                        {
                            "relationshipNameArticle": {
                                "firstName": "Samie R",
                                "firstInitial": "S",
                                "lastName": "Jaffrey"
                            },
                            "relationshipNameIdentity": {
                                "firstName": "Samie",
                                "firstInitial": "S",
                                "middleName": "R",
                                "middleInitial": "R",
                                "lastName": "Jaffrey"
                            },
                            "relationshipType": [
                                "Co-investigator"
                            ],
                            "relationshipMatchType": "verbose",
                            "relationshipMatchingScore": 0.52,
                            "relationshipVerboseMatchModifierScore": 1.68,
                            "relationshipMatchModifierMentor": 0.0,
                            "relationshipMatchModifierMentorSeniorAuthor": 0.0,
                            "relationshipMatchModifierManager": 0.0,
                            "relationshipMatchModifierManagerSeniorAuthor": 0.0
                        }
                    ]
                },
                "grantEvidence": {
                    "grants": [
                        {
                            "institutionGrant": "CA-62948",
                            "articleGrant": "T32 CA062948",
                            "grantMatchScore": 2.253
                        },
                        {
                            "institutionGrant": "GM-7739",
                            "articleGrant": "GM07739",
                            "grantMatchScore": 2.253
                        },
                        {
                            "institutionGrant": "HD-38722",
                            "articleGrant": "HD38722",
                            "grantMatchScore": 2.253
                        },
                        {
                            "institutionGrant": "GM-62328",
                            "articleGrant": "R01 GM062328",
                            "grantMatchScore": 2.253
                        },
                        {
                            "institutionGrant": "NS-55255",
                            "articleGrant": "R01 NS055255",
                            "grantMatchScore": 2.253
                        }
                    ]
                },
                "educationYearEvidence": {
                    "identityDoctoralYear": 1983,
                    "articleYear": 2006,
                    "discrepancyDegreeYearBachelorScore": 0.0,
                    "discrepancyDegreeYearDoctoral": 23,
                    "discrepancyDegreeYearDoctoralScore": 0.9
                },
                "personTypeEvidence": {
                    "personType": "academic-faculty-weillfulltime",
                    "personTypeScore": 0.0
                },
                "articleCountEvidence": {
                    "countArticlesRetrieved": 758.0,
                    "articleCountScore": 0.07193012502140778
                },
                "averageClusteringEvidence": {
                    "totalArticleScoreWithoutClustering": 22.7,
                    "clusterScoreAverage": 14.02,
                    "clusterReliabilityScore": 1.0,
                    "clusterScoreModificationOfTotalScore": -5.73,
                    "clusterIdentifier": 17
                }
            }
        },
        {
            "pmid": 29807057,
            "pmcid": "PMC6484840",
            "totalArticleScoreStandardized": 10.0,
            "totalArticleScoreNonStandardized": 16.91,
            "userAssertion": "ACCEPTED",
            "publicationDateDisplay": "2018 May 26",
            "publicationDateStandardized": "2018-05-26",
            "datePublicationAddedToEntrez": "2018-05-29",
            "doi": "10.1016/j.pharmthera.2018.05.008",
            "publicationType": {
                "publicationTypeCanonical": "Review",
                "publicationTypePubMed": [
                    "Journal Article",
                    "Research Support, N.I.H., Extramural",
                    "Research Support, Non-U.S. Gov't",
                    "Review"
                ],
                "publicationTypeScopus": {
                    "publicationTypeScopusAbbreviation": "re",
                    "publicationTypeScopusLabel": "Review"
                }
            },
            "timesCited": 6,
            "publicationAbstract": "Cyclic AMP (cAMP), the prototypical second messenger, has been implicated in a wide variety of (often opposing) physiological processes. It simultaneously mediates multiple, diverse processes, often within a single cell, by acting locally within independently-regulated and spatially-restricted microdomains. Within each microdomain, the level of cAMP will be dependent upon the balance between its synthesis by adenylyl cyclases and its degradation by phosphodiesterases (PDEs). In mammalian cells, there are many PDE isoforms and two types of adenylyl cyclases; the G protein regulated transmembrane adenylyl cyclases (tmACs) and the CO<sub>2</sub>/HCO<sub>3</sub><sup>-</sup>/pH-, calcium-, and ATP-sensing soluble adenylyl cyclase (sAC). Discriminating the roles of individual cyclic nucleotide microdomains requires pharmacological modulators selective for the various PDEs and/or adenylyl cyclases. Such tools present an opportunity to develop therapeutics specifically targeted to individual cAMP dependent pathways. The pharmacological modulators of tmACs have recently been reviewed, and in this review, we describe the current status of pharmacological tools available for studying sAC.",
            "articleKeywords": [
                {
                    "keyword": "Adenylyl Cyclases",
                    "type": "MESH_MAJOR"
                },
                {
                    "keyword": "Cyclic AMP",
                    "type": "MESH_MAJOR"
                },
                {
                    "keyword": "Drug Development",
                    "type": "MESH_MAJOR"
                }
            ],
            "scopusDocID": "85048068074",
            "journalTitleVerbose": "Pharmacology & therapeutics",
            "issn": [
                {
                    "issntype": "Electronic",
                    "issn": "1879-016X"
                },
                {
                    "issntype": "Linking",
                    "issn": "0163-7258"
                }
            ],
            "journalTitleISOabbreviation": "Pharmacol. Ther.",
            "articleTitle": "Pharmacological modulation of the CO<sub>2</sub>/HCO<sub>3</sub><sup>-</sup>/pH-, calcium-, and ATP-sensing soluble adenylyl cyclase.",
            "reCiterArticleAuthorFeatures": [
                {
                    "rank": 1,
                    "lastName": "Wiggins",
                    "firstName": "Shakarr V",
                    "initials": "S",
                    "targetAuthor": false
                },
                {
                    "rank": 2,
                    "lastName": "Steegborn",
                    "firstName": "Clemens",
                    "initials": "C",
                    "targetAuthor": false
                },
                {
                    "rank": 3,
                    "lastName": "Levin",
                    "firstName": "Lonny R",
                    "initials": "L",
                    "targetAuthor": false
                },
                {
                    "rank": 4,
                    "lastName": "Buck",
                    "firstName": "Jochen",
                    "initials": "J",
                    "targetAuthor": true
                }
            ],
            "volume": "190",
            "pages": "173-186",
            "evidence": {
                "authorNameEvidence": {
                    "institutionalAuthorName": {
                        "firstName": "Jochen",
                        "firstInitial": "J",
                        "lastName": "Buck"
                    },
                    "articleAuthorName": {
                        "firstName": "Jochen",
                        "firstInitial": "J",
                        "lastName": "Buck"
                    },
                    "nameScoreTotal": 3.31,
                    "nameMatchFirstType": "full-exact",
                    "nameMatchFirstScore": 1.852,
                    "nameMatchMiddleType": "identityNull-MatchNotAttempted",
                    "nameMatchMiddleScore": 0.794,
                    "nameMatchLastType": "full-exact",
                    "nameMatchLastScore": 0.664,
                    "nameMatchModifierScore": 0.0
                },
                "organizationalUnitEvidence": [
                    {
                        "identityOrganizationalUnit": "Pharmacology",
                        "articleAffiliation": "Department of Pharmacology, Weill Cornell Medicine, New York, NY 10065, United States.",
                        "organizationalUnitType": "DEPARTMENT",
                        "organizationalUnitMatchingScore": 0.6,
                        "organizationalUnitModifierScore": 0.0
                    }
                ],
                "journalCategoryEvidence": {
                    "journalSubfieldScienceMetrixLabel": "Pharmacology & Pharmacy",
                    "journalSubfieldScienceMetrixID": 122,
                    "journalSubfieldDepartment": "Pharmacology",
                    "journalSubfieldScore": 1.88
                },
                "affiliationEvidence": {
                    "scopusTargetAuthorAffiliation": [
                        {
                            "targetAuthorInstitutionalAffiliationSource": "SCOPUS",
                            "targetAuthorInstitutionalAffiliationIdentity": "Weill Cornell Medicine",
                            "targetAuthorInstitutionalAffiliationArticleScopusLabel": "Weill Cornell Medicine",
                            "targetAuthorInstitutionalAffiliationArticleScopusAffiliationId": 60007997,
                            "targetAuthorInstitutionalAffiliationMatchType": "POSITIVE_MATCH_INDIVIDUAL",
                            "targetAuthorInstitutionalAffiliationMatchTypeScore": 1.8
                        }
                    ],
                    "pubmedTargetAuthorAffiliation": {
                        "targetAuthorInstitutionalAffiliationArticlePubmedLabel": "Department of Pharmacology, Weill Cornell Medicine, New York, NY 10065, United States.",
                        "targetAuthorInstitutionalAffiliationMatchTypeScore": 0.0
                    },
                    "scopusNonTargetAuthorAffiliation": {
                        "nonTargetAuthorInstitutionalAffiliationSource": "SCOPUS",
                        "nonTargetAuthorInstitutionalAffiliationMatchKnownInstitution": [
                            "Weill Cornell Medicine, 60007997, 2"
                        ],
                        "nonTargetAuthorInstitutionalAffiliationScore": 0.6
                    }
                },
                "relationshipEvidence": {
                    "relationshipEvidenceTotalScore": 4.35,
                    "relationshipNegativeMatch": {
                        "relationshipNonMatchCount": 1.0,
                        "relationshipNonMatchScore": -0.048,
                        "relationshipMinimumTotalScore": -1.592
                    },
                    "relationshipPositiveMatch": [
                        {
                            "relationshipNameArticle": {
                                "firstName": "Shakarr V",
                                "firstInitial": "S",
                                "lastName": "Wiggins"
                            },
                            "relationshipNameIdentity": {
                                "firstName": "Shakarr",
                                "firstInitial": "S",
                                "lastName": "Wiggins"
                            },
                            "relationshipType": [
                                "Shared organizational unit"
                            ],
                            "relationshipMatchType": "verbose",
                            "relationshipMatchingScore": 0.52,
                            "relationshipVerboseMatchModifierScore": 1.68,
                            "relationshipMatchModifierMentor": 0.0,
                            "relationshipMatchModifierMentorSeniorAuthor": 0.0,
                            "relationshipMatchModifierManager": 0.0,
                            "relationshipMatchModifierManagerSeniorAuthor": 0.0
                        },
                        {
                            "relationshipNameArticle": {
                                "firstName": "Lonny R",
                                "firstInitial": "L",
                                "lastName": "Levin"
                            },
                            "relationshipNameIdentity": {
                                "firstName": "Lonny",
                                "firstInitial": "L",
                                "middleName": "R.",
                                "middleInitial": "R",
                                "lastName": "Levin"
                            },
                            "relationshipType": [
                                "Co-investigator",
                                "Shared organizational unit"
                            ],
                            "relationshipMatchType": "verbose",
                            "relationshipMatchingScore": 0.52,
                            "relationshipVerboseMatchModifierScore": 1.68,
                            "relationshipMatchModifierMentor": 0.0,
                            "relationshipMatchModifierMentorSeniorAuthor": 0.0,
                            "relationshipMatchModifierManager": 0.0,
                            "relationshipMatchModifierManagerSeniorAuthor": 0.0
                        }
                    ]
                },
                "grantEvidence": {
                    "grants": [
                        {
                            "institutionGrant": "GM-107442",
                            "articleGrant": "R01 GM107442",
                            "grantMatchScore": 2.253
                        },
                        {
                            "institutionGrant": "HD-88571",
                            "articleGrant": "R01 HD088571",
                            "grantMatchScore": 2.253
                        },
                        {
                            "institutionGrant": "GM-62328",
                            "articleGrant": "R01 GM062328",
                            "grantMatchScore": 2.253
                        },
                        {
                            "institutionGrant": "AG-61290",
                            "articleGrant": "R01 AG061290",
                            "grantMatchScore": 2.253
                        }
                    ]
                },
                "educationYearEvidence": {
                    "identityDoctoralYear": 1983,
                    "articleYear": 2018,
                    "discrepancyDegreeYearBachelorScore": 0.0,
                    "discrepancyDegreeYearDoctoral": 35,
                    "discrepancyDegreeYearDoctoralScore": 0.9
                },
                "personTypeEvidence": {
                    "personType": "academic-faculty-weillfulltime",
                    "personTypeScore": 0.0
                },
                "articleCountEvidence": {
                    "countArticlesRetrieved": 758.0,
                    "articleCountScore": 0.07193012502140778
                },
                "averageClusteringEvidence": {
                    "totalArticleScoreWithoutClustering": 22.52,
                    "clusterScoreAverage": 14.02,
                    "clusterReliabilityScore": 1.0,
                    "clusterScoreModificationOfTotalScore": -5.61,
                    "clusterIdentifier": 17
                }
            }
        },
        {
            "pmid": 22761895,
            "pmcid": "PMC3383692",
            "totalArticleScoreStandardized": 10.0,
            "totalArticleScoreNonStandardized": 16.88,
            "userAssertion": "ACCEPTED",
            "publicationDateDisplay": "2012 Jun 26",
            "publicationDateStandardized": "2012-06-26",
            "datePublicationAddedToEntrez": "2012-07-05",
            "doi": "10.1371/journal.pone.0039769",
            "publicationType": {
                "publicationTypeCanonical": "Academic Article",
                "publicationTypePubMed": [
                    "Journal Article",
                    "Research Support, N.I.H., Extramural"
                ],
                "publicationTypeScopus": {
                    "publicationTypeScopusAbbreviation": "ar",
                    "publicationTypeScopusLabel": "Article"
                }
            },
            "timesCited": 15,
            "publicationAbstract": "The most severe form of human malaria is caused by the parasite Plasmodium falciparum. The second messenger cAMP has been shown to be important for the parasite's ability to infect the host's liver, but its role during parasite growth inside erythrocytes, the stage responsible for symptomatic malaria, is less clear. The P. falciparum genome encodes two adenylyl cyclases, the enzymes that synthesize cAMP, PfACα and PfACβ. We now show that one of these, PfACβ, plays an important role during the erythrocytic stage of the P. falciparum life cycle. Biochemical characterization of PfACβ revealed a marked pH dependence, and sensitivity to a number of small molecule inhibitors. These inhibitors kill parasites growing inside red blood cells. One particular inhibitor is selective for PfACβ relative to its human ortholog, soluble adenylyl cyclase (sAC); thus, PfACβ represents a potential target for development of safe and effective antimalarial therapeutics.",
            "articleKeywords": [
                {
                    "keyword": "Adenylyl Cyclases",
                    "type": "MESH_MAJOR"
                },
                {
                    "keyword": "Erythrocytes",
                    "type": "MESH_MAJOR"
                },
                {
                    "keyword": "Plasmodium falciparum",
                    "type": "MESH_MAJOR"
                }
            ],
            "scopusDocID": "84862742049",
            "journalTitleVerbose": "PloS one",
            "issn": [
                {
                    "issntype": "Electronic",
                    "issn": "1932-6203"
                },
                {
                    "issntype": "Linking",
                    "issn": "1932-6203"
                }
            ],
            "journalTitleISOabbreviation": "PLoS ONE",
            "articleTitle": "Characterization of Plasmodium falciparum adenylyl cyclase-β and its role in erythrocytic stage parasites.",
            "reCiterArticleAuthorFeatures": [
                {
                    "rank": 1,
                    "lastName": "Salazar",
                    "firstName": "Eric",
                    "initials": "E",
                    "targetAuthor": false
                },
                {
                    "rank": 2,
                    "lastName": "Bank",
                    "firstName": "Erin M",
                    "initials": "E",
                    "targetAuthor": false
                },
                {
                    "rank": 3,
                    "lastName": "Ramsey",
                    "firstName": "Nicole",
                    "initials": "N",
                    "targetAuthor": false
                },
                {
                    "rank": 4,
                    "lastName": "Hess",
                    "firstName": "Kenneth C",
                    "initials": "K",
                    "targetAuthor": false
                },
                {
                    "rank": 5,
                    "lastName": "Deitsch",
                    "firstName": "Kirk W",
                    "initials": "K",
                    "targetAuthor": false
                },
                {
                    "rank": 6,
                    "lastName": "Levin",
                    "firstName": "Lonny R",
                    "initials": "L",
                    "targetAuthor": false
                },
                {
                    "rank": 7,
                    "lastName": "Buck",
                    "firstName": "Jochen",
                    "initials": "J",
                    "targetAuthor": true
                }
            ],
            "volume": "7",
            "issue": "6",
            "pages": "e39769",
            "evidence": {
                "authorNameEvidence": {
                    "institutionalAuthorName": {
                        "firstName": "Jochen",
                        "firstInitial": "J",
                        "lastName": "Buck"
                    },
                    "articleAuthorName": {
                        "firstName": "Jochen",
                        "firstInitial": "J",
                        "lastName": "Buck"
                    },
                    "nameScoreTotal": 3.31,
                    "nameMatchFirstType": "full-exact",
                    "nameMatchFirstScore": 1.852,
                    "nameMatchMiddleType": "identityNull-MatchNotAttempted",
                    "nameMatchMiddleScore": 0.794,
                    "nameMatchLastType": "full-exact",
                    "nameMatchLastScore": 0.664,
                    "nameMatchModifierScore": 0.0
                },
                "journalCategoryEvidence": {
                    "journalSubfieldScienceMetrixLabel": "General Science & Technology",
                    "journalSubfieldScienceMetrixID": 83,
                    "journalSubfieldDepartment": "Pharmacology",
                    "journalSubfieldScore": -0.014099999999999998
                },
                "affiliationEvidence": {
                    "scopusTargetAuthorAffiliation": [
                        {
                            "targetAuthorInstitutionalAffiliationSource": "SCOPUS",
                            "targetAuthorInstitutionalAffiliationIdentity": "Weill Cornell Medicine",
                            "targetAuthorInstitutionalAffiliationArticleScopusLabel": "Weill Cornell Medicine",
                            "targetAuthorInstitutionalAffiliationArticleScopusAffiliationId": 60007997,
                            "targetAuthorInstitutionalAffiliationMatchType": "POSITIVE_MATCH_INDIVIDUAL",
                            "targetAuthorInstitutionalAffiliationMatchTypeScore": 1.8
                        }
                    ],
                    "scopusNonTargetAuthorAffiliation": {
                        "nonTargetAuthorInstitutionalAffiliationSource": "SCOPUS",
                        "nonTargetAuthorInstitutionalAffiliationMatchKnownInstitution": [
                            "Weill Cornell Medicine, 60007997, 6"
                        ],
                        "nonTargetAuthorInstitutionalAffiliationScore": 0.9
                    }
                },
                "relationshipEvidence": {
                    "relationshipEvidenceTotalScore": 6.46,
                    "relationshipNegativeMatch": {
                        "relationshipNonMatchCount": 3.0,
                        "relationshipNonMatchScore": -0.048,
                        "relationshipMinimumTotalScore": -1.592
                    },
                    "relationshipPositiveMatch": [
                        {
                            "relationshipNameArticle": {
                                "firstName": "Kenneth C",
                                "firstInitial": "K",
                                "lastName": "Hess"
                            },
                            "relationshipNameIdentity": {
                                "firstName": "Kenneth",
                                "firstInitial": "K",
                                "lastName": "Hess"
                            },
                            "relationshipType": [
                                "Co-investigator"
                            ],
                            "relationshipMatchType": "verbose",
                            "relationshipMatchingScore": 0.52,
                            "relationshipVerboseMatchModifierScore": 1.68,
                            "relationshipMatchModifierMentor": 0.0,
                            "relationshipMatchModifierMentorSeniorAuthor": 0.0,
                            "relationshipMatchModifierManager": 0.0,
                            "relationshipMatchModifierManagerSeniorAuthor": 0.0
                        },
                        {
                            "relationshipNameArticle": {
                                "firstName": "Kirk W",
                                "firstInitial": "K",
                                "lastName": "Deitsch"
                            },
                            "relationshipNameIdentity": {
                                "firstName": "Kirk",
                                "firstInitial": "K",
                                "middleName": "W",
                                "middleInitial": "W",
                                "lastName": "Deitsch"
                            },
                            "relationshipType": [
                                "Co-investigator"
                            ],
                            "relationshipMatchType": "verbose",
                            "relationshipMatchingScore": 0.52,
                            "relationshipVerboseMatchModifierScore": 1.68,
                            "relationshipMatchModifierMentor": 0.0,
                            "relationshipMatchModifierMentorSeniorAuthor": 0.0,
                            "relationshipMatchModifierManager": 0.0,
                            "relationshipMatchModifierManagerSeniorAuthor": 0.0
                        },
                        {
                            "relationshipNameArticle": {
                                "firstName": "Lonny R",
                                "firstInitial": "L",
                                "lastName": "Levin"
                            },
                            "relationshipNameIdentity": {
                                "firstName": "Lonny",
                                "firstInitial": "L",
                                "middleName": "R.",
                                "middleInitial": "R",
                                "lastName": "Levin"
                            },
                            "relationshipType": [
                                "Co-investigator",
                                "Shared organizational unit"
                            ],
                            "relationshipMatchType": "verbose",
                            "relationshipMatchingScore": 0.52,
                            "relationshipVerboseMatchModifierScore": 1.68,
                            "relationshipMatchModifierMentor": 0.0,
                            "relationshipMatchModifierMentorSeniorAuthor": 0.0,
                            "relationshipMatchModifierManager": 0.0,
                            "relationshipMatchModifierManagerSeniorAuthor": 0.0
                        }
                    ]
                },
                "grantEvidence": {
                    "grants": [
                        {
                            "institutionGrant": "GM-73546",
                            "articleGrant": "T32 GM073546",
                            "grantMatchScore": 2.253
                        },
                        {
                            "institutionGrant": "AI-64842",
                            "articleGrant": "R01 AI064842",
                            "grantMatchScore": 2.253
                        },
                        {
                            "institutionGrant": "GM-62328",
                            "articleGrant": "R01 GM062328",
                            "grantMatchScore": 2.253
                        },
                        {
                            "institutionGrant": "GM-7739",
                            "articleGrant": "T32 GM007739",
                            "grantMatchScore": 2.253
                        }
                    ]
                },
                "educationYearEvidence": {
                    "identityDoctoralYear": 1983,
                    "articleYear": 2012,
                    "discrepancyDegreeYearBachelorScore": 0.0,
                    "discrepancyDegreeYearDoctoral": 29,
                    "discrepancyDegreeYearDoctoralScore": 0.9
                },
                "personTypeEvidence": {
                    "personType": "academic-faculty-weillfulltime",
                    "personTypeScore": 0.0
                },
                "articleCountEvidence": {
                    "countArticlesRetrieved": 758.0,
                    "articleCountScore": 0.07193012502140778
                },
                "averageClusteringEvidence": {
                    "totalArticleScoreWithoutClustering": 22.44,
                    "clusterScoreAverage": 14.02,
                    "clusterReliabilityScore": 1.0,
                    "clusterScoreModificationOfTotalScore": -5.56,
                    "clusterIdentifier": 17
                }
            }
        },
        {
            "pmid": 25002117,
            "pmcid": "PMC4202101",
            "totalArticleScoreStandardized": 10.0,
            "totalArticleScoreNonStandardized": 16.83,
            "userAssertion": "ACCEPTED",
            "publicationDateDisplay": "2014 Jul 01",
            "publicationDateStandardized": "2014-07-01",
            "datePublicationAddedToEntrez": "2014-07-09",
            "doi": "10.1096/fj.14-252890",
            "publicationType": {
                "publicationTypeCanonical": "Academic Article",
                "publicationTypePubMed": [
                    "Journal Article",
                    "Research Support, N.I.H., Extramural",
                    "Research Support, Non-U.S. Gov't"
                ],
                "publicationTypeScopus": {
                    "publicationTypeScopusAbbreviation": "ar",
                    "publicationTypeScopusLabel": "Article"
                }
            },
            "timesCited": 16,
            "publicationAbstract": "Mitochondria, the major source of cellular energy in the form of ATP, respond to changes in substrate availability and bioenergetic demands by employing rapid, short-term, metabolic adaptation mechanisms, such as phosphorylation-dependent protein regulation. In mammalian cells, an intramitochondrial CO2-adenylyl cyclase (AC)-cyclic AMP (cAMP)-protein kinase A (PKA) pathway regulates aerobic energy production. One target of this pathway involves phosphorylation of cytochrome c oxidase (COX) subunit 4-isoform 1 (COX4i1), which modulates COX allosteric regulation by ATP. However, the role of the CO2-sAC-cAMP-PKA signalosome in regulating COX activity and mitochondrial metabolism and its evolutionary conservation remain to be fully established. We show that in Saccharomyces cerevisiae, normoxic COX activity measured in the presence of ATP is 55% lower than in the presence of ADP. Moreover, the adenylyl cyclase Cyr1 activity is present in mitochondria, and it contributes to the ATP-mediated regulation of COX through the normoxic subunit Cox5a, homologue of human COX4i1, in a bicarbonate-sensitive manner. Furthermore, we have identified 2 phosphorylation targets in Cox5a (T65 and S43) that modulate its allosteric regulation by ATP. These residues are not conserved in the Cox5b-containing hypoxic enzyme, which is not regulated by ATP. We conclude that across evolution, a CO2-sAC-cAMP-PKA axis regulates normoxic COX activity.",
            "articleKeywords": [
                {
                    "keyword": "Cell Hypoxia",
                    "type": "MESH_MAJOR"
                },
                {
                    "keyword": "Cyclic AMP",
                    "type": "MESH_MAJOR"
                },
                {
                    "keyword": "Electron Transport Complex IV",
                    "type": "MESH_MAJOR"
                },
                {
                    "keyword": "Mitochondrial Proteins",
                    "type": "MESH_MAJOR"
                },
                {
                    "keyword": "Saccharomyces cerevisiae",
                    "type": "MESH_MAJOR"
                },
                {
                    "keyword": "Saccharomyces cerevisiae Proteins",
                    "type": "MESH_MAJOR"
                }
            ],
            "scopusDocID": "84907710497",
            "journalTitleVerbose": "FASEB journal : official publication of the Federation of American Societies for Experimental Biology",
            "issn": [
                {
                    "issntype": "Electronic",
                    "issn": "1530-6860"
                },
                {
                    "issntype": "Linking",
                    "issn": "0892-6638"
                }
            ],
            "journalTitleISOabbreviation": "FASEB J.",
            "articleTitle": "A mitochondrial CO2-adenylyl cyclase-cAMP signalosome controls yeast normoxic cytochrome c oxidase activity.",
            "reCiterArticleAuthorFeatures": [
                {
                    "rank": 1,
                    "lastName": "Hess",
                    "firstName": "Kenneth C",
                    "initials": "K",
                    "targetAuthor": false
                },
                {
                    "rank": 2,
                    "lastName": "Liu",
                    "firstName": "Jingjing",
                    "initials": "J",
                    "targetAuthor": false
                },
                {
                    "rank": 3,
                    "lastName": "Manfredi",
                    "firstName": "Giovanni",
                    "initials": "G",
                    "targetAuthor": false
                },
                {
                    "rank": 4,
                    "lastName": "Mühlschlegel",
                    "firstName": "Fritz A",
                    "initials": "F",
                    "targetAuthor": false
                },
                {
                    "rank": 5,
                    "lastName": "Buck",
                    "firstName": "Jochen",
                    "initials": "J",
                    "targetAuthor": true
                },
                {
                    "rank": 6,
                    "lastName": "Levin",
                    "firstName": "Lonny R",
                    "initials": "L",
                    "targetAuthor": false
                },
                {
                    "rank": 7,
                    "lastName": "Barrientos",
                    "firstName": "Antoni",
                    "initials": "A",
                    "targetAuthor": false
                }
            ],
            "volume": "28",
            "issue": "10",
            "pages": "4369-80",
            "evidence": {
                "authorNameEvidence": {
                    "institutionalAuthorName": {
                        "firstName": "Jochen",
                        "firstInitial": "J",
                        "lastName": "Buck"
                    },
                    "articleAuthorName": {
                        "firstName": "Jochen",
                        "firstInitial": "J",
                        "lastName": "Buck"
                    },
                    "nameScoreTotal": 3.31,
                    "nameMatchFirstType": "full-exact",
                    "nameMatchFirstScore": 1.852,
                    "nameMatchMiddleType": "identityNull-MatchNotAttempted",
                    "nameMatchMiddleScore": 0.794,
                    "nameMatchLastType": "full-exact",
                    "nameMatchLastScore": 0.664,
                    "nameMatchModifierScore": 0.0
                },
                "organizationalUnitEvidence": [
                    {
                        "identityOrganizationalUnit": "Pharmacology",
                        "articleAffiliation": "Department of Pharmacology and.",
                        "organizationalUnitType": "DEPARTMENT",
                        "organizationalUnitMatchingScore": 0.6,
                        "organizationalUnitModifierScore": 0.0
                    }
                ],
                "journalCategoryEvidence": {
                    "journalSubfieldScienceMetrixLabel": "Biochemistry & Molecular Biology",
                    "journalSubfieldScienceMetrixID": 86,
                    "journalSubfieldDepartment": "Pharmacology",
                    "journalSubfieldScore": 1.88
                },
                "affiliationEvidence": {
                    "scopusTargetAuthorAffiliation": [
                        {
                            "targetAuthorInstitutionalAffiliationSource": "SCOPUS",
                            "targetAuthorInstitutionalAffiliationIdentity": "Weill Cornell Medicine",
                            "targetAuthorInstitutionalAffiliationArticleScopusLabel": "Weill Cornell Medicine",
                            "targetAuthorInstitutionalAffiliationArticleScopusAffiliationId": 60007997,
                            "targetAuthorInstitutionalAffiliationMatchType": "POSITIVE_MATCH_INDIVIDUAL",
                            "targetAuthorInstitutionalAffiliationMatchTypeScore": 1.8
                        }
                    ],
                    "pubmedTargetAuthorAffiliation": {
                        "targetAuthorInstitutionalAffiliationArticlePubmedLabel": "Department of Pharmacology and.",
                        "targetAuthorInstitutionalAffiliationMatchTypeScore": 0.0
                    },
                    "scopusNonTargetAuthorAffiliation": {
                        "nonTargetAuthorInstitutionalAffiliationSource": "SCOPUS",
                        "nonTargetAuthorInstitutionalAffiliationMatchKnownInstitution": [
                            "Weill Cornell Medicine, 60007997, 4"
                        ],
                        "nonTargetAuthorInstitutionalAffiliationScore": 0.51
                    }
                },
                "relationshipEvidence": {
                    "relationshipEvidenceTotalScore": 6.46,
                    "relationshipNegativeMatch": {
                        "relationshipNonMatchCount": 3.0,
                        "relationshipNonMatchScore": -0.048,
                        "relationshipMinimumTotalScore": -1.592
                    },
                    "relationshipPositiveMatch": [
                        {
                            "relationshipNameArticle": {
                                "firstName": "Kenneth C",
                                "firstInitial": "K",
                                "lastName": "Hess"
                            },
                            "relationshipNameIdentity": {
                                "firstName": "Kenneth",
                                "firstInitial": "K",
                                "lastName": "Hess"
                            },
                            "relationshipType": [
                                "Co-investigator"
                            ],
                            "relationshipMatchType": "verbose",
                            "relationshipMatchingScore": 0.52,
                            "relationshipVerboseMatchModifierScore": 1.68,
                            "relationshipMatchModifierMentor": 0.0,
                            "relationshipMatchModifierMentorSeniorAuthor": 0.0,
                            "relationshipMatchModifierManager": 0.0,
                            "relationshipMatchModifierManagerSeniorAuthor": 0.0
                        },
                        {
                            "relationshipNameArticle": {
                                "firstName": "Giovanni",
                                "firstInitial": "G",
                                "lastName": "Manfredi"
                            },
                            "relationshipNameIdentity": {
                                "firstName": "Giovanni",
                                "firstInitial": "G",
                                "lastName": "Manfredi"
                            },
                            "relationshipType": [
                                "Co-investigator"
                            ],
                            "relationshipMatchType": "verbose",
                            "relationshipMatchingScore": 0.52,
                            "relationshipVerboseMatchModifierScore": 1.68,
                            "relationshipMatchModifierMentor": 0.0,
                            "relationshipMatchModifierMentorSeniorAuthor": 0.0,
                            "relationshipMatchModifierManager": 0.0,
                            "relationshipMatchModifierManagerSeniorAuthor": 0.0
                        },
                        {
                            "relationshipNameArticle": {
                                "firstName": "Lonny R",
                                "firstInitial": "L",
                                "lastName": "Levin"
                            },
                            "relationshipNameIdentity": {
                                "firstName": "Lonny",
                                "firstInitial": "L",
                                "middleName": "R.",
                                "middleInitial": "R",
                                "lastName": "Levin"
                            },
                            "relationshipType": [
                                "Co-investigator",
                                "Shared organizational unit"
                            ],
                            "relationshipMatchType": "verbose",
                            "relationshipMatchingScore": 0.52,
                            "relationshipVerboseMatchModifierScore": 1.68,
                            "relationshipMatchModifierMentor": 0.0,
                            "relationshipMatchModifierMentorSeniorAuthor": 0.0,
                            "relationshipMatchModifierManager": 0.0,
                            "relationshipMatchModifierManagerSeniorAuthor": 0.0
                        }
                    ]
                },
                "grantEvidence": {
                    "grants": [
                        {
                            "institutionGrant": "GM-107442",
                            "articleGrant": "R01 GM107442",
                            "grantMatchScore": 2.253
                        },
                        {
                            "institutionGrant": "GM-62328",
                            "articleGrant": "R01 GM062328",
                            "grantMatchScore": 2.253
                        },
                        {
                            "institutionGrant": "HD-59913",
                            "articleGrant": "R01 HD059913",
                            "grantMatchScore": 2.253
                        }
                    ]
                },
                "educationYearEvidence": {
                    "identityDoctoralYear": 1983,
                    "articleYear": 2014,
                    "discrepancyDegreeYearBachelorScore": 0.0,
                    "discrepancyDegreeYearDoctoral": 31,
                    "discrepancyDegreeYearDoctoralScore": 0.9
                },
                "personTypeEvidence": {
                    "personType": "academic-faculty-weillfulltime",
                    "personTypeScore": 0.0
                },
                "articleCountEvidence": {
                    "countArticlesRetrieved": 758.0,
                    "articleCountScore": 0.07193012502140778
                },
                "averageClusteringEvidence": {
                    "totalArticleScoreWithoutClustering": 22.29,
                    "clusterScoreAverage": 14.02,
                    "clusterReliabilityScore": 1.0,
                    "clusterScoreModificationOfTotalScore": -5.46,
                    "clusterIdentifier": 17
                }
            }
        },
        {
            "pmid": 21665942,
            "pmcid": "PMC3164349",
            "totalArticleScoreStandardized": 10.0,
            "totalArticleScoreNonStandardized": 16.81,
            "userAssertion": "ACCEPTED",
            "publicationDateDisplay": "2011 Jun 10",
            "publicationDateStandardized": "2011-06-10",
            "datePublicationAddedToEntrez": "2011-06-14",
            "doi": "10.1124/jpet.111.184135",
            "publicationType": {
                "publicationTypeCanonical": "Academic Article",
                "publicationTypePubMed": [
                    "Journal Article",
                    "Research Support, N.I.H., Extramural"
                ],
                "publicationTypeScopus": {
                    "publicationTypeScopusAbbreviation": "ar",
                    "publicationTypeScopusLabel": "Article"
                }
            },
            "timesCited": 6,
            "publicationAbstract": "In addition to increasing cGMP, the soluble guanylyl cyclase (sGC) activator 3-(5'-hydroxymethyl-2'-furyl)-1-benzylindazole (YC-1) can elevate intracellular cAMP levels. This response was assumed to be as a result of cGMP-dependent inhibition of cAMP phosphodiesterases; however, in this study, we show that YC-1-induced cAMP production in the rat pancreatic beta cell line INS-1E occurs independent of its function as a sGC activator and independent of its ability to inhibit phosphodiesterases. This YC-1-induced cAMP increase is dependent upon soluble adenylyl cyclase and not on transmembrane adenylyl cyclase activity. We previously showed that soluble adenylyl cyclase-generated cAMP can lead to extracellular signal-regulated kinase activation and that YC-1-stimulated cAMP production also stimulates extracellular signal-regulated kinase. Although YC-1 has been used as a tool for investigating sGC and cGMP-mediated pathways, this study reveals cGMP-independent pharmacological actions of this compound.",
            "articleKeywords": [
                {
                    "keyword": "Cyclic AMP",
                    "type": "MESH_MAJOR"
                },
                {
                    "keyword": "Cyclic GMP",
                    "type": "MESH_MAJOR"
                },
                {
                    "keyword": "Enzyme Activators",
                    "type": "MESH_MAJOR"
                },
                {
                    "keyword": "Guanylate Cyclase",
                    "type": "MESH_MAJOR"
                },
                {
                    "keyword": "Indazoles",
                    "type": "MESH_MAJOR"
                },
                {
                    "keyword": "Insulin-Secreting Cells",
                    "type": "MESH_MAJOR"
                }
            ],
            "scopusDocID": "80052173193",
            "journalTitleVerbose": "The Journal of pharmacology and experimental therapeutics",
            "issn": [
                {
                    "issntype": "Electronic",
                    "issn": "1521-0103"
                },
                {
                    "issntype": "Linking",
                    "issn": "0022-3565"
                }
            ],
            "journalTitleISOabbreviation": "J. Pharmacol. Exp. Ther.",
            "articleTitle": "The soluble guanylyl cyclase activator YC-1 increases intracellular cGMP and cAMP via independent mechanisms in INS-1E cells.",
            "reCiterArticleAuthorFeatures": [
                {
                    "rank": 1,
                    "lastName": "Ramos-Espiritu",
                    "firstName": "Lavoisier S",
                    "initials": "L",
                    "targetAuthor": false
                },
                {
                    "rank": 2,
                    "lastName": "Hess",
                    "firstName": "Kenneth C",
                    "initials": "K",
                    "targetAuthor": false
                },
                {
                    "rank": 3,
                    "lastName": "Buck",
                    "firstName": "Jochen",
                    "initials": "J",
                    "targetAuthor": true
                },
                {
                    "rank": 4,
                    "lastName": "Levin",
                    "firstName": "Lonny R",
                    "initials": "L",
                    "targetAuthor": false
                }
            ],
            "volume": "338",
            "issue": "3",
            "pages": "925-31",
            "evidence": {
                "authorNameEvidence": {
                    "institutionalAuthorName": {
                        "firstName": "Jochen",
                        "firstInitial": "J",
                        "lastName": "Buck"
                    },
                    "articleAuthorName": {
                        "firstName": "Jochen",
                        "firstInitial": "J",
                        "lastName": "Buck"
                    },
                    "nameScoreTotal": 3.31,
                    "nameMatchFirstType": "full-exact",
                    "nameMatchFirstScore": 1.852,
                    "nameMatchMiddleType": "identityNull-MatchNotAttempted",
                    "nameMatchMiddleScore": 0.794,
                    "nameMatchLastType": "full-exact",
                    "nameMatchLastScore": 0.664,
                    "nameMatchModifierScore": 0.0
                },
                "journalCategoryEvidence": {
                    "journalSubfieldScienceMetrixLabel": "Pharmacology & Pharmacy",
                    "journalSubfieldScienceMetrixID": 122,
                    "journalSubfieldDepartment": "Pharmacology",
                    "journalSubfieldScore": 1.88
                },
                "affiliationEvidence": {
                    "scopusTargetAuthorAffiliation": [
                        {
                            "targetAuthorInstitutionalAffiliationSource": "SCOPUS",
                            "targetAuthorInstitutionalAffiliationIdentity": "Weill Cornell Medicine",
                            "targetAuthorInstitutionalAffiliationArticleScopusLabel": "Weill Cornell Medicine",
                            "targetAuthorInstitutionalAffiliationArticleScopusAffiliationId": 60007997,
                            "targetAuthorInstitutionalAffiliationMatchType": "POSITIVE_MATCH_INDIVIDUAL",
                            "targetAuthorInstitutionalAffiliationMatchTypeScore": 1.8
                        }
                    ],
                    "scopusNonTargetAuthorAffiliation": {
                        "nonTargetAuthorInstitutionalAffiliationSource": "SCOPUS",
                        "nonTargetAuthorInstitutionalAffiliationMatchKnownInstitution": [
                            "Weill Cornell Medicine, 60007997, 3"
                        ],
                        "nonTargetAuthorInstitutionalAffiliationScore": 0.9
                    }
                },
                "relationshipEvidence": {
                    "relationshipEvidenceTotalScore": 4.35,
                    "relationshipNegativeMatch": {
                        "relationshipNonMatchCount": 1.0,
                        "relationshipNonMatchScore": -0.048,
                        "relationshipMinimumTotalScore": -1.592
                    },
                    "relationshipPositiveMatch": [
                        {
                            "relationshipNameArticle": {
                                "firstName": "Kenneth C",
                                "firstInitial": "K",
                                "lastName": "Hess"
                            },
                            "relationshipNameIdentity": {
                                "firstName": "Kenneth",
                                "firstInitial": "K",
                                "lastName": "Hess"
                            },
                            "relationshipType": [
                                "Co-investigator"
                            ],
                            "relationshipMatchType": "verbose",
                            "relationshipMatchingScore": 0.52,
                            "relationshipVerboseMatchModifierScore": 1.68,
                            "relationshipMatchModifierMentor": 0.0,
                            "relationshipMatchModifierMentorSeniorAuthor": 0.0,
                            "relationshipMatchModifierManager": 0.0,
                            "relationshipMatchModifierManagerSeniorAuthor": 0.0
                        },
                        {
                            "relationshipNameArticle": {
                                "firstName": "Lonny R",
                                "firstInitial": "L",
                                "lastName": "Levin"
                            },
                            "relationshipNameIdentity": {
                                "firstName": "Lonny",
                                "firstInitial": "L",
                                "middleName": "R.",
                                "middleInitial": "R",
                                "lastName": "Levin"
                            },
                            "relationshipType": [
                                "Co-investigator",
                                "Shared organizational unit"
                            ],
                            "relationshipMatchType": "verbose",
                            "relationshipMatchingScore": 0.52,
                            "relationshipVerboseMatchModifierScore": 1.68,
                            "relationshipMatchModifierMentor": 0.0,
                            "relationshipMatchModifierMentorSeniorAuthor": 0.0,
                            "relationshipMatchModifierManager": 0.0,
                            "relationshipMatchModifierManagerSeniorAuthor": 0.0
                        }
                    ]
                },
                "grantEvidence": {
                    "grants": [
                        {
                            "institutionGrant": "HD-38722",
                            "articleGrant": "R01 HD038722",
                            "grantMatchScore": 2.253
                        },
                        {
                            "institutionGrant": "GM-62328",
                            "articleGrant": "R01 GM062328",
                            "grantMatchScore": 2.253
                        },
                        {
                            "institutionGrant": "NS-55255",
                            "articleGrant": "NS055255",
                            "grantMatchScore": 2.253
                        },
                        {
                            "institutionGrant": "HD-59913",
                            "articleGrant": "R01 HD059913",
                            "grantMatchScore": 2.253
                        }
                    ]
                },
                "educationYearEvidence": {
                    "identityDoctoralYear": 1983,
                    "articleYear": 2011,
                    "discrepancyDegreeYearBachelorScore": 0.0,
                    "discrepancyDegreeYearDoctoral": 28,
                    "discrepancyDegreeYearDoctoralScore": 0.9
                },
                "personTypeEvidence": {
                    "personType": "academic-faculty-weillfulltime",
                    "personTypeScore": 0.0
                },
                "articleCountEvidence": {
                    "countArticlesRetrieved": 758.0,
                    "articleCountScore": 0.07193012502140778
                },
                "averageClusteringEvidence": {
                    "totalArticleScoreWithoutClustering": 22.22,
                    "clusterScoreAverage": 14.02,
                    "clusterReliabilityScore": 1.0,
                    "clusterScoreModificationOfTotalScore": -5.42,
                    "clusterIdentifier": 17
                }
            }
        },
        {
            "pmid": 24091307,
            "pmcid": "PMC3836311",
            "totalArticleScoreStandardized": 10.0,
            "totalArticleScoreNonStandardized": 16.79,
            "userAssertion": "ACCEPTED",
            "publicationDateDisplay": "2013 Oct 03",
            "publicationDateStandardized": "2013-10-03",
            "datePublicationAddedToEntrez": "2013-10-05",
            "doi": "10.1124/jpet.113.208496",
            "publicationType": {
                "publicationTypeCanonical": "Academic Article",
                "publicationTypePubMed": [
                    "Journal Article",
                    "Research Support, N.I.H., Extramural"
                ],
                "publicationTypeScopus": {
                    "publicationTypeScopusAbbreviation": "ar",
                    "publicationTypeScopusLabel": "Article"
                }
            },
            "timesCited": 53,
            "publicationAbstract": "The second messenger cAMP is involved in a number of cellular signaling pathways. In mammals, cAMP is produced by either the hormonally responsive, G protein-regulated transmembrane adenylyl cyclases (tmACs) or by the bicarbonate- and calcium-regulated soluble adenylyl cyclase (sAC). To develop tools to differentiate tmAC and sAC signaling, we determined the specificity and potency of commercially available adenylyl cyclase inhibitors. In cellular systems, two inhibitors, KH7 and catechol estrogens, proved specific for sAC, and 2',5'-dideoxyadenosine proved specific for tmACs. These tools provide a means to define the specific contributions of the different families of adenylyl cyclases in cells and tissues, which will further our understanding of cell signaling. ",
            "articleKeywords": [
                {
                    "keyword": "Adenylyl Cyclases",
                    "type": "MESH_MAJOR"
                },
                {
                    "keyword": "Membrane Proteins",
                    "type": "MESH_MAJOR"
                }
            ],
            "scopusDocID": "84887845806",
            "journalTitleVerbose": "The Journal of pharmacology and experimental therapeutics",
            "issn": [
                {
                    "issntype": "Electronic",
                    "issn": "1521-0103"
                },
                {
                    "issntype": "Linking",
                    "issn": "0022-3565"
                }
            ],
            "journalTitleISOabbreviation": "J. Pharmacol. Exp. Ther.",
            "articleTitle": "Pharmacological distinction between soluble and transmembrane adenylyl cyclases.",
            "reCiterArticleAuthorFeatures": [
                {
                    "rank": 1,
                    "lastName": "Bitterman",
                    "firstName": "Jacob L",
                    "initials": "J",
                    "targetAuthor": false
                },
                {
                    "rank": 2,
                    "lastName": "Ramos-Espiritu",
                    "firstName": "Lavoisier",
                    "initials": "L",
                    "targetAuthor": false
                },
                {
                    "rank": 3,
                    "lastName": "Diaz",
                    "firstName": "Ana",
                    "initials": "A",
                    "targetAuthor": false
                },
                {
                    "rank": 4,
                    "lastName": "Levin",
                    "firstName": "Lonny R",
                    "initials": "L",
                    "targetAuthor": false
                },
                {
                    "rank": 5,
                    "lastName": "Buck",
                    "firstName": "Jochen",
                    "initials": "J",
                    "targetAuthor": true
                }
            ],
            "volume": "347",
            "issue": "3",
            "pages": "589-98",
            "evidence": {
                "authorNameEvidence": {
                    "institutionalAuthorName": {
                        "firstName": "Jochen",
                        "firstInitial": "J",
                        "lastName": "Buck"
                    },
                    "articleAuthorName": {
                        "firstName": "Jochen",
                        "firstInitial": "J",
                        "lastName": "Buck"
                    },
                    "nameScoreTotal": 3.31,
                    "nameMatchFirstType": "full-exact",
                    "nameMatchFirstScore": 1.852,
                    "nameMatchMiddleType": "identityNull-MatchNotAttempted",
                    "nameMatchMiddleScore": 0.794,
                    "nameMatchLastType": "full-exact",
                    "nameMatchLastScore": 0.664,
                    "nameMatchModifierScore": 0.0
                },
                "journalCategoryEvidence": {
                    "journalSubfieldScienceMetrixLabel": "Pharmacology & Pharmacy",
                    "journalSubfieldScienceMetrixID": 122,
                    "journalSubfieldDepartment": "Pharmacology",
                    "journalSubfieldScore": 1.88
                },
                "affiliationEvidence": {
                    "scopusTargetAuthorAffiliation": [
                        {
                            "targetAuthorInstitutionalAffiliationSource": "SCOPUS",
                            "targetAuthorInstitutionalAffiliationIdentity": "Weill Cornell Medicine",
                            "targetAuthorInstitutionalAffiliationArticleScopusLabel": "Weill Cornell Medicine",
                            "targetAuthorInstitutionalAffiliationArticleScopusAffiliationId": 60007997,
                            "targetAuthorInstitutionalAffiliationMatchType": "POSITIVE_MATCH_INDIVIDUAL",
                            "targetAuthorInstitutionalAffiliationMatchTypeScore": 1.8
                        }
                    ],
                    "scopusNonTargetAuthorAffiliation": {
                        "nonTargetAuthorInstitutionalAffiliationSource": "SCOPUS",
                        "nonTargetAuthorInstitutionalAffiliationMatchKnownInstitution": [
                            "Weill Cornell Medicine, 60007997, 4"
                        ],
                        "nonTargetAuthorInstitutionalAffiliationScore": 0.9
                    }
                },
                "relationshipEvidence": {
                    "relationshipEvidenceTotalScore": 6.55,
                    "relationshipNegativeMatch": {
                        "relationshipNonMatchCount": 1.0,
                        "relationshipNonMatchScore": -0.048,
                        "relationshipMinimumTotalScore": -1.592
                    },
                    "relationshipPositiveMatch": [
                        {
                            "relationshipNameArticle": {
                                "firstName": "Jacob L",
                                "firstInitial": "J",
                                "lastName": "Bitterman"
                            },
                            "relationshipNameIdentity": {
                                "firstName": "Jacob",
                                "firstInitial": "J",
                                "lastName": "Bitterman"
                            },
                            "relationshipType": [
                                "Co-investigator"
                            ],
                            "relationshipMatchType": "verbose",
                            "relationshipMatchingScore": 0.52,
                            "relationshipVerboseMatchModifierScore": 1.68,
                            "relationshipMatchModifierMentor": 0.0,
                            "relationshipMatchModifierMentorSeniorAuthor": 0.0,
                            "relationshipMatchModifierManager": 0.0,
                            "relationshipMatchModifierManagerSeniorAuthor": 0.0
                        },
                        {
                            "relationshipNameArticle": {
                                "firstName": "Ana",
                                "firstInitial": "A",
                                "lastName": "Diaz"
                            },
                            "relationshipNameIdentity": {
                                "firstName": "Ana",
                                "firstInitial": "A",
                                "lastName": "Diaz"
                            },
                            "relationshipType": [
                                "Co-investigator",
                                "Shared organizational unit"
                            ],
                            "relationshipMatchType": "verbose",
                            "relationshipMatchingScore": 0.52,
                            "relationshipVerboseMatchModifierScore": 1.68,
                            "relationshipMatchModifierMentor": 0.0,
                            "relationshipMatchModifierMentorSeniorAuthor": 0.0,
                            "relationshipMatchModifierManager": 0.0,
                            "relationshipMatchModifierManagerSeniorAuthor": 0.0
                        },
                        {
                            "relationshipNameArticle": {
                                "firstName": "Lonny R",
                                "firstInitial": "L",
                                "lastName": "Levin"
                            },
                            "relationshipNameIdentity": {
                                "firstName": "Lonny",
                                "firstInitial": "L",
                                "middleName": "R.",
                                "middleInitial": "R",
                                "lastName": "Levin"
                            },
                            "relationshipType": [
                                "Co-investigator",
                                "Shared organizational unit"
                            ],
                            "relationshipMatchType": "verbose",
                            "relationshipMatchingScore": 0.52,
                            "relationshipVerboseMatchModifierScore": 1.68,
                            "relationshipMatchModifierMentor": 0.0,
                            "relationshipMatchModifierMentorSeniorAuthor": 0.0,
                            "relationshipMatchModifierManager": 0.0,
                            "relationshipMatchModifierManagerSeniorAuthor": 0.0
                        }
                    ]
                },
                "grantEvidence": {
                    "grants": [
                        {
                            "institutionGrant": "GM-73546",
                            "articleGrant": "T32 GM073546",
                            "grantMatchScore": 2.253
                        },
                        {
                            "institutionGrant": "GM-62328",
                            "articleGrant": "R01 GM062328",
                            "grantMatchScore": 2.253
                        },
                        {
                            "institutionGrant": "HD-59913",
                            "articleGrant": "R01 HD059913",
                            "grantMatchScore": 2.253
                        }
                    ]
                },
                "educationYearEvidence": {
                    "identityDoctoralYear": 1983,
                    "articleYear": 2013,
                    "discrepancyDegreeYearBachelorScore": 0.0,
                    "discrepancyDegreeYearDoctoral": 30,
                    "discrepancyDegreeYearDoctoralScore": 0.9
                },
                "personTypeEvidence": {
                    "personType": "academic-faculty-weillfulltime",
                    "personTypeScore": 0.0
                },
                "articleCountEvidence": {
                    "countArticlesRetrieved": 758.0,
                    "articleCountScore": 0.07193012502140778
                },
                "averageClusteringEvidence": {
                    "totalArticleScoreWithoutClustering": 22.17,
                    "clusterScoreAverage": 14.02,
                    "clusterReliabilityScore": 1.0,
                    "clusterScoreModificationOfTotalScore": -5.38,
                    "clusterIdentifier": 17
                }
            }
        },
        {
            "pmid": 21490586,
            "pmcid": "PMC3105178",
            "totalArticleScoreStandardized": 10.0,
            "totalArticleScoreNonStandardized": 16.71,
            "userAssertion": "ACCEPTED",
            "publicationDateDisplay": "2011 Apr 13",
            "publicationDateStandardized": "2011-04-13",
            "datePublicationAddedToEntrez": "2011-04-15",
            "doi": "10.1038/ki.2011.95",
            "publicationType": {
                "publicationTypeCanonical": "Review",
                "publicationTypePubMed": [
                    "Journal Article",
                    "Review"
                ],
                "publicationTypeScopus": {
                    "publicationTypeScopusAbbreviation": "re",
                    "publicationTypeScopusLabel": "Review"
                }
            },
            "timesCited": 127,
            "publicationAbstract": "Soluble adenylyl cyclase (sAC) is a recently identified source of the ubiquitous second messenger cyclic adenosine 3',5' monophosphate (cAMP). sAC is distinct from the more widely studied source of cAMP, the transmembrane adenylyl cyclases (tmACs); its activity is uniquely regulated by bicarbonate anions, and it is distributed throughout the cytoplasm and in cellular organelles. Due to its unique localization and regulation, sAC has various functions in a variety of physiological systems that are distinct from tmACs. In this review, we detail the known functions of sAC, and we reassess commonly held views of cAMP signaling inside cells.",
            "articleKeywords": [
                {
                    "keyword": "Adenylyl Cyclases",
                    "type": "MESH_MAJOR"
                },
                {
                    "keyword": "Cyclic AMP",
                    "type": "MESH_MAJOR"
                },
                {
                    "keyword": "Cytoplasm",
                    "type": "MESH_MAJOR"
                },
                {
                    "keyword": "Organelles",
                    "type": "MESH_MAJOR"
                },
                {
                    "keyword": "Second Messenger Systems",
                    "type": "MESH_MAJOR"
                }
            ],
            "scopusDocID": "79957857244",
            "journalTitleVerbose": "Kidney international",
            "issn": [
                {
                    "issntype": "Electronic",
                    "issn": "1523-1755"
                },
                {
                    "issntype": "Linking",
                    "issn": "0085-2538"
                }
            ],
            "journalTitleISOabbreviation": "Kidney Int.",
            "articleTitle": "Intracellular cAMP signaling by soluble adenylyl cyclase.",
            "reCiterArticleAuthorFeatures": [
                {
                    "rank": 1,
                    "lastName": "Tresguerres",
                    "firstName": "Martin",
                    "initials": "M",
                    "targetAuthor": false
                },
                {
                    "rank": 2,
                    "lastName": "Levin",
                    "firstName": "Lonny R",
                    "initials": "L",
                    "targetAuthor": false
                },
                {
                    "rank": 3,
                    "lastName": "Buck",
                    "firstName": "Jochen",
                    "initials": "J",
                    "targetAuthor": true
                }
            ],
            "volume": "79",
            "issue": "12",
            "pages": "1277-88",
            "evidence": {
                "authorNameEvidence": {
                    "institutionalAuthorName": {
                        "firstName": "Jochen",
                        "firstInitial": "J",
                        "lastName": "Buck"
                    },
                    "articleAuthorName": {
                        "firstName": "Jochen",
                        "firstInitial": "J",
                        "lastName": "Buck"
                    },
                    "nameScoreTotal": 3.31,
                    "nameMatchFirstType": "full-exact",
                    "nameMatchFirstScore": 1.852,
                    "nameMatchMiddleType": "identityNull-MatchNotAttempted",
                    "nameMatchMiddleScore": 0.794,
                    "nameMatchLastType": "full-exact",
                    "nameMatchLastScore": 0.664,
                    "nameMatchModifierScore": 0.0
                },
                "journalCategoryEvidence": {
                    "journalSubfieldScienceMetrixLabel": "Urology & Nephrology",
                    "journalSubfieldScienceMetrixID": 128,
                    "journalSubfieldDepartment": "Pharmacology",
                    "journalSubfieldScore": -0.27259999999999995
                },
                "affiliationEvidence": {
                    "scopusTargetAuthorAffiliation": [
                        {
                            "targetAuthorInstitutionalAffiliationSource": "SCOPUS",
                            "targetAuthorInstitutionalAffiliationIdentity": "Weill Cornell Medicine",
                            "targetAuthorInstitutionalAffiliationArticleScopusLabel": "Weill Cornell Medicine",
                            "targetAuthorInstitutionalAffiliationArticleScopusAffiliationId": 60007997,
                            "targetAuthorInstitutionalAffiliationMatchType": "POSITIVE_MATCH_INDIVIDUAL",
                            "targetAuthorInstitutionalAffiliationMatchTypeScore": 1.8
                        }
                    ],
                    "scopusNonTargetAuthorAffiliation": {
                        "nonTargetAuthorInstitutionalAffiliationSource": "SCOPUS",
                        "nonTargetAuthorInstitutionalAffiliationMatchKnownInstitution": [
                            "Weill Cornell Medicine, 60007997, 1"
                        ],
                        "nonTargetAuthorInstitutionalAffiliationScore": 0.45
                    }
                },
                "relationshipEvidence": {
                    "relationshipEvidenceTotalScore": 4.4,
                    "relationshipNegativeMatch": {
                        "relationshipNonMatchCount": 0.0,
                        "relationshipNonMatchScore": -0.048,
                        "relationshipMinimumTotalScore": -1.592
                    },
                    "relationshipPositiveMatch": [
                        {
                            "relationshipNameArticle": {
                                "firstName": "Martin",
                                "firstInitial": "M",
                                "lastName": "Tresguerres"
                            },
                            "relationshipNameIdentity": {
                                "firstName": "Martin",
                                "firstInitial": "M",
                                "lastName": "Tresguerres"
                            },
                            "relationshipType": [
                                "Co-investigator"
                            ],
                            "relationshipMatchType": "verbose",
                            "relationshipMatchingScore": 0.52,
                            "relationshipVerboseMatchModifierScore": 1.68,
                            "relationshipMatchModifierMentor": 0.0,
                            "relationshipMatchModifierMentorSeniorAuthor": 0.0,
                            "relationshipMatchModifierManager": 0.0,
                            "relationshipMatchModifierManagerSeniorAuthor": 0.0
                        },
                        {
                            "relationshipNameArticle": {
                                "firstName": "Lonny R",
                                "firstInitial": "L",
                                "lastName": "Levin"
                            },
                            "relationshipNameIdentity": {
                                "firstName": "Lonny",
                                "firstInitial": "L",
                                "middleName": "R.",
                                "middleInitial": "R",
                                "lastName": "Levin"
                            },
                            "relationshipType": [
                                "Co-investigator",
                                "Shared organizational unit"
                            ],
                            "relationshipMatchType": "verbose",
                            "relationshipMatchingScore": 0.52,
                            "relationshipVerboseMatchModifierScore": 1.68,
                            "relationshipMatchModifierMentor": 0.0,
                            "relationshipMatchModifierMentorSeniorAuthor": 0.0,
                            "relationshipMatchModifierManager": 0.0,
                            "relationshipMatchModifierManagerSeniorAuthor": 0.0
                        }
                    ]
                },
                "grantEvidence": {
                    "grants": [
                        {
                            "institutionGrant": "GM-62328",
                            "articleGrant": "R01 GM062328-08",
                            "grantMatchScore": 2.253
                        },
                        {
                            "institutionGrant": "HD-38722",
                            "articleGrant": "R01 HD038722",
                            "grantMatchScore": 2.253
                        },
                        {
                            "institutionGrant": "AI-64842",
                            "articleGrant": "R01 AI064842",
                            "grantMatchScore": 2.253
                        },
                        {
                            "institutionGrant": "HD-59913",
                            "articleGrant": "R01 HD059913-02",
                            "grantMatchScore": 2.253
                        },
                        {
                            "institutionGrant": "NS-55255",
                            "articleGrant": "R01 NS055255",
                            "grantMatchScore": 2.253
                        }
                    ]
                },
                "educationYearEvidence": {
                    "identityDoctoralYear": 1983,
                    "articleYear": 2011,
                    "discrepancyDegreeYearBachelorScore": 0.0,
                    "discrepancyDegreeYearDoctoral": 28,
                    "discrepancyDegreeYearDoctoralScore": 0.9
                },
                "personTypeEvidence": {
                    "personType": "academic-faculty-weillfulltime",
                    "personTypeScore": 0.0
                },
                "articleCountEvidence": {
                    "countArticlesRetrieved": 758.0,
                    "articleCountScore": 0.07193012502140778
                },
                "averageClusteringEvidence": {
                    "totalArticleScoreWithoutClustering": 21.92,
                    "clusterScoreAverage": 14.02,
                    "clusterReliabilityScore": 1.0,
                    "clusterScoreModificationOfTotalScore": -5.22,
                    "clusterIdentifier": 17
                }
            }
        },
        {
            "pmid": 27547922,
            "pmcid": "PMC5030147",
            "totalArticleScoreStandardized": 10.0,
            "totalArticleScoreNonStandardized": 16.65,
            "userAssertion": "ACCEPTED",
            "publicationDateDisplay": "2016 Aug 22",
            "publicationDateStandardized": "2016-08-22",
            "datePublicationAddedToEntrez": "2016-08-23",
            "doi": "10.1038/nchembio.2151",
            "publicationType": {
                "publicationTypeCanonical": "Academic Article",
                "publicationTypePubMed": [
                    "Journal Article",
                    "Research Support, N.I.H., Extramural",
                    "Research Support, Non-U.S. Gov't"
                ],
                "publicationTypeScopus": {
                    "publicationTypeScopusAbbreviation": "ar",
                    "publicationTypeScopusLabel": "Article"
                }
            },
            "timesCited": 24,
            "publicationAbstract": "The prototypical second messenger cAMP regulates a wide variety of physiological processes. It can simultaneously mediate diverse functions by acting locally in independently regulated microdomains. In mammalian cells, two types of adenylyl cyclase generate cAMP: G-protein-regulated transmembrane adenylyl cyclases and bicarbonate-, calcium- and ATP-regulated soluble adenylyl cyclase (sAC). Because each type of cyclase regulates distinct microdomains, methods to distinguish between them are needed to understand cAMP signaling. We developed a mass-spectrometry-based adenylyl cyclase assay, which we used to identify a new sAC-specific inhibitor, LRE1. LRE1 bound to the bicarbonate activator binding site and inhibited sAC via a unique allosteric mechanism. LRE1 prevented sAC-dependent processes in cellular and physiological systems, and it will facilitate exploration of the therapeutic potential of sAC inhibition.",
            "articleKeywords": [
                {
                    "keyword": "Adenylyl Cyclase Inhibitors",
                    "type": "MESH_MAJOR"
                },
                {
                    "keyword": "Adenylyl Cyclases",
                    "type": "MESH_MAJOR"
                },
                {
                    "keyword": "Pyrimidines",
                    "type": "MESH_MAJOR"
                },
                {
                    "keyword": "Thiophenes",
                    "type": "MESH_MAJOR"
                }
            ],
            "scopusDocID": "84983541190",
            "journalTitleVerbose": "Nature chemical biology",
            "issn": [
                {
                    "issntype": "Electronic",
                    "issn": "1552-4469"
                },
                {
                    "issntype": "Linking",
                    "issn": "1552-4450"
                }
            ],
            "journalTitleISOabbreviation": "Nat. Chem. Biol.",
            "articleTitle": "Discovery of LRE1 as a specific and allosteric inhibitor of soluble adenylyl cyclase.",
            "reCiterArticleAuthorFeatures": [
                {
                    "rank": 1,
                    "lastName": "Ramos-Espiritu",
                    "firstName": "Lavoisier",
                    "initials": "L",
                    "targetAuthor": false
                },
                {
                    "rank": 2,
                    "lastName": "Kleinboelting",
                    "firstName": "Silke",
                    "initials": "S",
                    "targetAuthor": false
                },
                {
                    "rank": 3,
                    "lastName": "Navarrete",
                    "firstName": "Felipe A",
                    "initials": "F",
                    "targetAuthor": false
                },
                {
                    "rank": 4,
                    "lastName": "Alvau",
                    "firstName": "Antonio",
                    "initials": "A",
                    "targetAuthor": false
                },
                {
                    "rank": 5,
                    "lastName": "Visconti",
                    "firstName": "Pablo E",
                    "initials": "P",
                    "targetAuthor": false
                },
                {
                    "rank": 6,
                    "lastName": "Valsecchi",
                    "firstName": "Federica",
                    "initials": "F",
                    "targetAuthor": false
                },
                {
                    "rank": 7,
                    "lastName": "Starkov",
                    "firstName": "Anatoly",
                    "initials": "A",
                    "targetAuthor": false
                },
                {
                    "rank": 8,
                    "lastName": "Manfredi",
                    "firstName": "Giovanni",
                    "initials": "G",
                    "targetAuthor": false
                },
                {
                    "rank": 9,
                    "lastName": "Buck",
                    "firstName": "Hannes",
                    "initials": "H",
                    "targetAuthor": false
                },
                {
                    "rank": 10,
                    "lastName": "Adura",
                    "firstName": "Carolina",
                    "initials": "C",
                    "targetAuthor": false
                },
                {
                    "rank": 11,
                    "lastName": "Zippin",
                    "firstName": "Jonathan H",
                    "initials": "J",
                    "targetAuthor": false
                },
                {
                    "rank": 12,
                    "lastName": "van den Heuvel",
                    "firstName": "Joop",
                    "initials": "J",
                    "orcid": "0000-0001-5085-4010",
                    "targetAuthor": false
                },
                {
                    "rank": 13,
                    "lastName": "Glickman",
                    "firstName": "J Fraser",
                    "initials": "J",
                    "orcid": "0000-0002-6706-4039",
                    "targetAuthor": false
                },
                {
                    "rank": 14,
                    "lastName": "Steegborn",
                    "firstName": "Clemens",
                    "initials": "C",
                    "targetAuthor": false
                },
                {
                    "rank": 15,
                    "lastName": "Levin",
                    "firstName": "Lonny R",
                    "initials": "L",
                    "orcid": "0000-0002-5204-6356",
                    "targetAuthor": false
                },
                {
                    "rank": 16,
                    "lastName": "Buck",
                    "firstName": "Jochen",
                    "initials": "J",
                    "targetAuthor": true
                }
            ],
            "volume": "12",
            "issue": "10",
            "pages": "838-44",
            "evidence": {
                "authorNameEvidence": {
                    "institutionalAuthorName": {
                        "firstName": "Jochen",
                        "firstInitial": "J",
                        "lastName": "Buck"
                    },
                    "articleAuthorName": {
                        "firstName": "Jochen",
                        "firstInitial": "J",
                        "lastName": "Buck"
                    },
                    "nameScoreTotal": 3.31,
                    "nameMatchFirstType": "full-exact",
                    "nameMatchFirstScore": 1.852,
                    "nameMatchMiddleType": "identityNull-MatchNotAttempted",
                    "nameMatchMiddleScore": 0.794,
                    "nameMatchLastType": "full-exact",
                    "nameMatchLastScore": 0.664,
                    "nameMatchModifierScore": 0.0
                },
                "organizationalUnitEvidence": [
                    {
                        "identityOrganizationalUnit": "Pharmacology",
                        "articleAffiliation": "Department of Pharmacology, Weill Cornell Medical College, New York, New York, USA.",
                        "organizationalUnitType": "DEPARTMENT",
                        "organizationalUnitMatchingScore": 0.6,
                        "organizationalUnitModifierScore": 0.0
                    }
                ],
                "journalCategoryEvidence": {
                    "journalSubfieldScienceMetrixLabel": "Biochemistry & Molecular Biology",
                    "journalSubfieldScienceMetrixID": 86,
                    "journalSubfieldDepartment": "Pharmacology",
                    "journalSubfieldScore": 1.88
                },
                "affiliationEvidence": {
                    "scopusTargetAuthorAffiliation": [
                        {
                            "targetAuthorInstitutionalAffiliationSource": "SCOPUS",
                            "targetAuthorInstitutionalAffiliationIdentity": "Weill Cornell Medicine",
                            "targetAuthorInstitutionalAffiliationArticleScopusLabel": "Weill Cornell Medicine",
                            "targetAuthorInstitutionalAffiliationArticleScopusAffiliationId": 60007997,
                            "targetAuthorInstitutionalAffiliationMatchType": "POSITIVE_MATCH_INDIVIDUAL",
                            "targetAuthorInstitutionalAffiliationMatchTypeScore": 1.8
                        }
                    ],
                    "pubmedTargetAuthorAffiliation": {
                        "targetAuthorInstitutionalAffiliationArticlePubmedLabel": "Department of Pharmacology, Weill Cornell Medical College, New York, New York, USA.",
                        "targetAuthorInstitutionalAffiliationMatchTypeScore": 0.0
                    },
                    "scopusNonTargetAuthorAffiliation": {
                        "nonTargetAuthorInstitutionalAffiliationSource": "SCOPUS",
                        "nonTargetAuthorInstitutionalAffiliationMatchKnownInstitution": [
                            "Weill Cornell Medicine, 60007997, 7"
                        ],
                        "nonTargetAuthorInstitutionalAffiliationMatchCollaboratingInstitution": [
                            "Rockefeller University, 60026827, 3"
                        ],
                        "nonTargetAuthorInstitutionalAffiliationScore": 0.42
                    }
                },
                "relationshipEvidence": {
                    "relationshipEvidenceTotalScore": 8.27,
                    "relationshipNegativeMatch": {
                        "relationshipNonMatchCount": 11.0,
                        "relationshipNonMatchScore": -0.048,
                        "relationshipMinimumTotalScore": -1.592
                    },
                    "relationshipPositiveMatch": [
                        {
                            "relationshipNameArticle": {
                                "firstName": "Anatoly",
                                "firstInitial": "A",
                                "lastName": "Starkov"
                            },
                            "relationshipNameIdentity": {
                                "firstName": "Anatoly",
                                "firstInitial": "A",
                                "lastName": "Starkov"
                            },
                            "relationshipType": [
                                "Co-investigator"
                            ],
                            "relationshipMatchType": "verbose",
                            "relationshipMatchingScore": 0.52,
                            "relationshipVerboseMatchModifierScore": 1.68,
                            "relationshipMatchModifierMentor": 0.0,
                            "relationshipMatchModifierMentorSeniorAuthor": 0.0,
                            "relationshipMatchModifierManager": 0.0,
                            "relationshipMatchModifierManagerSeniorAuthor": 0.0
                        },
                        {
                            "relationshipNameArticle": {
                                "firstName": "Giovanni",
                                "firstInitial": "G",
                                "lastName": "Manfredi"
                            },
                            "relationshipNameIdentity": {
                                "firstName": "Giovanni",
                                "firstInitial": "G",
                                "lastName": "Manfredi"
                            },
                            "relationshipType": [
                                "Co-investigator"
                            ],
                            "relationshipMatchType": "verbose",
                            "relationshipMatchingScore": 0.52,
                            "relationshipVerboseMatchModifierScore": 1.68,
                            "relationshipMatchModifierMentor": 0.0,
                            "relationshipMatchModifierMentorSeniorAuthor": 0.0,
                            "relationshipMatchModifierManager": 0.0,
                            "relationshipMatchModifierManagerSeniorAuthor": 0.0
                        },
                        {
                            "relationshipNameArticle": {
                                "firstName": "Hannes",
                                "firstInitial": "H",
                                "lastName": "Buck"
                            },
                            "relationshipNameIdentity": {
                                "firstName": "Hannes",
                                "firstInitial": "H",
                                "lastName": "Buck"
                            },
                            "relationshipType": [
                                "Co-investigator",
                                "Shared organizational unit"
                            ],
                            "relationshipMatchType": "verbose",
                            "relationshipMatchingScore": 0.52,
                            "relationshipVerboseMatchModifierScore": 1.68,
                            "relationshipMatchModifierMentor": 0.0,
                            "relationshipMatchModifierMentorSeniorAuthor": 0.0,
                            "relationshipMatchModifierManager": 0.0,
                            "relationshipMatchModifierManagerSeniorAuthor": 0.0
                        },
                        {
                            "relationshipNameArticle": {
                                "firstName": "Lonny R",
                                "firstInitial": "L",
                                "lastName": "Levin"
                            },
                            "relationshipNameIdentity": {
                                "firstName": "Lonny",
                                "firstInitial": "L",
                                "middleName": "R.",
                                "middleInitial": "R",
                                "lastName": "Levin"
                            },
                            "relationshipType": [
                                "Co-investigator",
                                "Shared organizational unit"
                            ],
                            "relationshipMatchType": "verbose",
                            "relationshipMatchingScore": 0.52,
                            "relationshipVerboseMatchModifierScore": 1.68,
                            "relationshipMatchModifierMentor": 0.0,
                            "relationshipMatchModifierMentorSeniorAuthor": 0.0,
                            "relationshipMatchModifierManager": 0.0,
                            "relationshipMatchModifierManagerSeniorAuthor": 0.0
                        }
                    ]
                },
                "grantEvidence": {
                    "grants": [
                        {
                            "institutionGrant": "TR-457",
                            "articleGrant": "UL1 TR000457",
                            "grantMatchScore": 2.253
                        },
                        {
                            "institutionGrant": "GM-107442",
                            "articleGrant": "R01 GM107442",
                            "grantMatchScore": 2.253
                        }
                    ]
                },
                "educationYearEvidence": {
                    "identityDoctoralYear": 1983,
                    "articleYear": 2016,
                    "discrepancyDegreeYearBachelorScore": 0.0,
                    "discrepancyDegreeYearDoctoral": 33,
                    "discrepancyDegreeYearDoctoralScore": 0.9
                },
                "personTypeEvidence": {
                    "personType": "academic-faculty-weillfulltime",
                    "personTypeScore": 0.0
                },
                "articleCountEvidence": {
                    "countArticlesRetrieved": 758.0,
                    "articleCountScore": 0.07193012502140778
                },
                "averageClusteringEvidence": {
                    "totalArticleScoreWithoutClustering": 21.76,
                    "clusterScoreAverage": 14.02,
                    "clusterReliabilityScore": 1.0,
                    "clusterScoreModificationOfTotalScore": -5.11,
                    "clusterIdentifier": 17
                }
            }
        },
        {
            "pmid": 21994938,
            "pmcid": "PMC3308847",
            "totalArticleScoreStandardized": 10.0,
            "totalArticleScoreNonStandardized": 16.58,
            "userAssertion": "ACCEPTED",
            "publicationDateDisplay": "2011 Oct 12",
            "publicationDateStandardized": "2011-10-12",
            "datePublicationAddedToEntrez": "2011-10-14",
            "doi": "10.1074/jbc.M111.284679",
            "publicationType": {
                "publicationTypeCanonical": "Academic Article",
                "publicationTypePubMed": [
                    "Journal Article",
                    "Research Support, N.I.H., Extramural",
                    "Research Support, Non-U.S. Gov't"
                ],
                "publicationTypeScopus": {
                    "publicationTypeScopusAbbreviation": "ar",
                    "publicationTypeScopusLabel": "Article"
                }
            },
            "timesCited": 30,
            "publicationAbstract": "Glaucoma is a leading cause of blindness affecting as many as 2.2 million Americans. All current glaucoma treatment strategies aim to reduce intraocular pressure (IOP). IOP results from the resistance to drainage of aqueous humor (AH) produced by the ciliary body in a process requiring bicarbonate. Once secreted into the anterior chamber, AH drains from the eye via two pathways: uveoscleral and pressure-dependent or conventional outflow (C(t)). Modulation of \"inflow\" and \"outflow\" pathways is thought to occur via distinct, local mechanisms. Mice deficient in the bicarbonate channel bestrophin-2 (Best2), however, exhibit a lower IOP despite an increase in AH production. Best2 is expressed uniquely in nonpigmented ciliary epithelial (NPE) cells providing evidence for a bicarbonate-dependent communicative pathway linking inflow and outflow. Here, we show that bicarbonate-sensitive soluble adenylyl cyclase (sAC) is highly expressed in the ciliary body in NPE cells, but appears to be absent from drainage tissues. Pharmacologic inhibition of sAC in mice causes a significant increase in IOP due to a decrease in C(t) with no effect on inflow. In mice deficient in sAC IOP is elevated, and C(t) is decreased relative to wild-type mice. Pharmacologic inhibition of sAC did not alter IOP or C(t) in sAC-deficient mice. Based on these data we propose that the ciliary body can regulate C(t) and that sAC serves as a critical sensor of bicarbonate in the ciliary body regulating the secretion of substances into the AH that govern outflow facility independent of pressure.",
            "articleKeywords": [
                {
                    "keyword": "Adenylyl Cyclases",
                    "type": "MESH_MAJOR"
                },
                {
                    "keyword": "Bicarbonates",
                    "type": "MESH_MAJOR"
                },
                {
                    "keyword": "Ciliary Body",
                    "type": "MESH_MAJOR"
                },
                {
                    "keyword": "Glaucoma",
                    "type": "MESH_MAJOR"
                },
                {
                    "keyword": "Intraocular Pressure",
                    "type": "MESH_MAJOR"
                }
            ],
            "scopusDocID": "82355164250",
            "journalTitleVerbose": "The Journal of biological chemistry",
            "issn": [
                {
                    "issntype": "Electronic",
                    "issn": "1083-351X"
                },
                {
                    "issntype": "Linking",
                    "issn": "0021-9258"
                }
            ],
            "journalTitleISOabbreviation": "J. Biol. Chem.",
            "articleTitle": "Regulation of anterior chamber drainage by bicarbonate-sensitive soluble adenylyl cyclase in the ciliary body.",
            "reCiterArticleAuthorFeatures": [
                {
                    "rank": 1,
                    "lastName": "Lee",
                    "firstName": "Yong S",
                    "initials": "Y",
                    "targetAuthor": false
                },
                {
                    "rank": 2,
                    "lastName": "Tresguerres",
                    "firstName": "Martin",
                    "initials": "M",
                    "targetAuthor": false
                },
                {
                    "rank": 3,
                    "lastName": "Hess",
                    "firstName": "Kenneth",
                    "initials": "K",
                    "targetAuthor": false
                },
                {
                    "rank": 4,
                    "lastName": "Marmorstein",
                    "firstName": "Lihua Y",
                    "initials": "L",
                    "targetAuthor": false
                },
                {
                    "rank": 5,
                    "lastName": "Levin",
                    "firstName": "Lonny R",
                    "initials": "L",
                    "targetAuthor": false
                },
                {
                    "rank": 6,
                    "lastName": "Buck",
                    "firstName": "Jochen",
                    "initials": "J",
                    "targetAuthor": true
                },
                {
                    "rank": 7,
                    "lastName": "Marmorstein",
                    "firstName": "Alan D",
                    "initials": "A",
                    "targetAuthor": false
                }
            ],
            "volume": "286",
            "issue": "48",
            "pages": "41353-8",
            "evidence": {
                "authorNameEvidence": {
                    "institutionalAuthorName": {
                        "firstName": "Jochen",
                        "firstInitial": "J",
                        "lastName": "Buck"
                    },
                    "articleAuthorName": {
                        "firstName": "Jochen",
                        "firstInitial": "J",
                        "lastName": "Buck"
                    },
                    "nameScoreTotal": 3.31,
                    "nameMatchFirstType": "full-exact",
                    "nameMatchFirstScore": 1.852,
                    "nameMatchMiddleType": "identityNull-MatchNotAttempted",
                    "nameMatchMiddleScore": 0.794,
                    "nameMatchLastType": "full-exact",
                    "nameMatchLastScore": 0.664,
                    "nameMatchModifierScore": 0.0
                },
                "journalCategoryEvidence": {
                    "journalSubfieldScienceMetrixLabel": "Biochemistry & Molecular Biology",
                    "journalSubfieldScienceMetrixID": 86,
                    "journalSubfieldDepartment": "Pharmacology",
                    "journalSubfieldScore": 1.88
                },
                "affiliationEvidence": {
                    "scopusTargetAuthorAffiliation": [
                        {
                            "targetAuthorInstitutionalAffiliationSource": "SCOPUS",
                            "targetAuthorInstitutionalAffiliationIdentity": "Weill Cornell Medicine",
                            "targetAuthorInstitutionalAffiliationArticleScopusLabel": "Weill Cornell Medicine",
                            "targetAuthorInstitutionalAffiliationArticleScopusAffiliationId": 60007997,
                            "targetAuthorInstitutionalAffiliationMatchType": "POSITIVE_MATCH_INDIVIDUAL",
                            "targetAuthorInstitutionalAffiliationMatchTypeScore": 1.8
                        }
                    ],
                    "scopusNonTargetAuthorAffiliation": {
                        "nonTargetAuthorInstitutionalAffiliationSource": "SCOPUS",
                        "nonTargetAuthorInstitutionalAffiliationMatchKnownInstitution": [
                            "Weill Cornell Medicine, 60007997, 3"
                        ],
                        "nonTargetAuthorInstitutionalAffiliationScore": 0.38
                    }
                },
                "relationshipEvidence": {
                    "relationshipEvidenceTotalScore": 6.46,
                    "relationshipNegativeMatch": {
                        "relationshipNonMatchCount": 3.0,
                        "relationshipNonMatchScore": -0.048,
                        "relationshipMinimumTotalScore": -1.592
                    },
                    "relationshipPositiveMatch": [
                        {
                            "relationshipNameArticle": {
                                "firstName": "Martin",
                                "firstInitial": "M",
                                "lastName": "Tresguerres"
                            },
                            "relationshipNameIdentity": {
                                "firstName": "Martin",
                                "firstInitial": "M",
                                "lastName": "Tresguerres"
                            },
                            "relationshipType": [
                                "Co-investigator"
                            ],
                            "relationshipMatchType": "verbose",
                            "relationshipMatchingScore": 0.52,
                            "relationshipVerboseMatchModifierScore": 1.68,
                            "relationshipMatchModifierMentor": 0.0,
                            "relationshipMatchModifierMentorSeniorAuthor": 0.0,
                            "relationshipMatchModifierManager": 0.0,
                            "relationshipMatchModifierManagerSeniorAuthor": 0.0
                        },
                        {
                            "relationshipNameArticle": {
                                "firstName": "Kenneth",
                                "firstInitial": "K",
                                "lastName": "Hess"
                            },
                            "relationshipNameIdentity": {
                                "firstName": "Kenneth",
                                "firstInitial": "K",
                                "lastName": "Hess"
                            },
                            "relationshipType": [
                                "Co-investigator"
                            ],
                            "relationshipMatchType": "verbose",
                            "relationshipMatchingScore": 0.52,
                            "relationshipVerboseMatchModifierScore": 1.68,
                            "relationshipMatchModifierMentor": 0.0,
                            "relationshipMatchModifierMentorSeniorAuthor": 0.0,
                            "relationshipMatchModifierManager": 0.0,
                            "relationshipMatchModifierManagerSeniorAuthor": 0.0
                        },
                        {
                            "relationshipNameArticle": {
                                "firstName": "Lonny R",
                                "firstInitial": "L",
                                "lastName": "Levin"
                            },
                            "relationshipNameIdentity": {
                                "firstName": "Lonny",
                                "firstInitial": "L",
                                "middleName": "R.",
                                "middleInitial": "R",
                                "lastName": "Levin"
                            },
                            "relationshipType": [
                                "Co-investigator",
                                "Shared organizational unit"
                            ],
                            "relationshipMatchType": "verbose",
                            "relationshipMatchingScore": 0.52,
                            "relationshipVerboseMatchModifierScore": 1.68,
                            "relationshipMatchModifierMentor": 0.0,
                            "relationshipMatchModifierMentorSeniorAuthor": 0.0,
                            "relationshipMatchModifierManager": 0.0,
                            "relationshipMatchModifierManagerSeniorAuthor": 0.0
                        }
                    ]
                },
                "grantEvidence": {
                    "grants": [
                        {
                            "institutionGrant": "GM-62328",
                            "articleGrant": "R01 GM062328",
                            "grantMatchScore": 2.253
                        },
                        {
                            "institutionGrant": "HD-59913",
                            "articleGrant": "R01 HD059913-04",
                            "grantMatchScore": 2.253
                        },
                        {
                            "institutionGrant": "NS-55255",
                            "articleGrant": "R01 NS055255",
                            "grantMatchScore": 2.253
                        }
                    ]
                },
                "educationYearEvidence": {
                    "identityDoctoralYear": 1983,
                    "articleYear": 2011,
                    "discrepancyDegreeYearBachelorScore": 0.0,
                    "discrepancyDegreeYearDoctoral": 28,
                    "discrepancyDegreeYearDoctoralScore": 0.9
                },
                "personTypeEvidence": {
                    "personType": "academic-faculty-weillfulltime",
                    "personTypeScore": 0.0
                },
                "articleCountEvidence": {
                    "countArticlesRetrieved": 758.0,
                    "articleCountScore": 0.07193012502140778
                },
                "averageClusteringEvidence": {
                    "totalArticleScoreWithoutClustering": 21.56,
                    "clusterScoreAverage": 14.02,
                    "clusterReliabilityScore": 1.0,
                    "clusterScoreModificationOfTotalScore": -4.98,
                    "clusterIdentifier": 17
                }
            }
        },
        {
            "pmid": 24100033,
            "pmcid": "PMC3829174",
            "totalArticleScoreStandardized": 10.0,
            "totalArticleScoreNonStandardized": 16.55,
            "userAssertion": "ACCEPTED",
            "publicationDateDisplay": "2013 Oct 07",
            "publicationDateStandardized": "2013-10-07",
            "datePublicationAddedToEntrez": "2013-10-09",
            "doi": "10.1074/jbc.M113.510073",
            "publicationType": {
                "publicationTypeCanonical": "Academic Article",
                "publicationTypePubMed": [
                    "Journal Article",
                    "Research Support, N.I.H., Extramural",
                    "Research Support, Non-U.S. Gov't"
                ],
                "publicationTypeScopus": {
                    "publicationTypeScopusAbbreviation": "ar",
                    "publicationTypeScopusLabel": "Article"
                }
            },
            "timesCited": 61,
            "publicationAbstract": "The second messenger molecule cAMP is integral for many physiological processes. In mammalian cells, cAMP can be generated from hormone- and G protein-regulated transmembrane adenylyl cyclases or via the widely expressed and structurally and biochemically distinct enzyme soluble adenylyl cyclase (sAC). sAC activity is uniquely stimulated by bicarbonate ions, and in cells, sAC functions as a physiological carbon dioxide, bicarbonate, and pH sensor. sAC activity is also stimulated by calcium, and its affinity for its substrate ATP suggests that it may be sensitive to physiologically relevant fluctuations in intracellular ATP. We demonstrate here that sAC can function as a cellular ATP sensor. In cells, sAC-generated cAMP reflects alterations in intracellular ATP that do not affect transmembrane AC-generated cAMP. In β cells of the pancreas, glucose metabolism generates ATP, which corresponds to an increase in cAMP, and we show here that sAC is responsible for an ATP-dependent cAMP increase. Glucose metabolism also elicits insulin secretion, and we further show that sAC is necessary for normal glucose-stimulated insulin secretion in vitro and in vivo. ",
            "articleKeywords": [
                {
                    "keyword": "Adenylyl Cyclases",
                    "type": "MESH_MAJOR"
                },
                {
                    "keyword": "Calcium",
                    "type": "MESH_MAJOR"
                },
                {
                    "keyword": "Carbon Dioxide",
                    "type": "MESH_MAJOR"
                },
                {
                    "keyword": "Carbonates",
                    "type": "MESH_MAJOR"
                },
                {
                    "keyword": "Insulin-Secreting Cells",
                    "type": "MESH_MAJOR"
                },
                {
                    "keyword": "Second Messenger Systems",
                    "type": "MESH_MAJOR"
                }
            ],
            "scopusDocID": "84887851869",
            "journalTitleVerbose": "The Journal of biological chemistry",
            "issn": [
                {
                    "issntype": "Electronic",
                    "issn": "1083-351X"
                },
                {
                    "issntype": "Linking",
                    "issn": "0021-9258"
                }
            ],
            "journalTitleISOabbreviation": "J. Biol. Chem.",
            "articleTitle": "CO2/HCO3(-)- and calcium-regulated soluble adenylyl cyclase as a physiological ATP sensor.",
            "reCiterArticleAuthorFeatures": [
                {
                    "rank": 1,
                    "lastName": "Zippin",
                    "firstName": "Jonathan H",
                    "initials": "J",
                    "targetAuthor": false
                },
                {
                    "rank": 2,
                    "lastName": "Chen",
                    "firstName": "Yanqiu",
                    "initials": "Y",
                    "targetAuthor": false
                },
                {
                    "rank": 3,
                    "lastName": "Straub",
                    "firstName": "Susanne G",
                    "initials": "S",
                    "targetAuthor": false
                },
                {
                    "rank": 4,
                    "lastName": "Hess",
                    "firstName": "Kenneth C",
                    "initials": "K",
                    "targetAuthor": false
                },
                {
                    "rank": 5,
                    "lastName": "Diaz",
                    "firstName": "Ana",
                    "initials": "A",
                    "targetAuthor": false
                },
                {
                    "rank": 6,
                    "lastName": "Lee",
                    "firstName": "Dana",
                    "initials": "D",
                    "targetAuthor": false
                },
                {
                    "rank": 7,
                    "lastName": "Tso",
                    "firstName": "Patrick",
                    "initials": "P",
                    "targetAuthor": false
                },
                {
                    "rank": 8,
                    "lastName": "Holz",
                    "firstName": "George G",
                    "initials": "G",
                    "targetAuthor": false
                },
                {
                    "rank": 9,
                    "lastName": "Sharp",
                    "firstName": "Geoffrey W G",
                    "initials": "G",
                    "targetAuthor": false
                },
                {
                    "rank": 10,
                    "lastName": "Levin",
                    "firstName": "Lonny R",
                    "initials": "L",
                    "targetAuthor": false
                },
                {
                    "rank": 11,
                    "lastName": "Buck",
                    "firstName": "Jochen",
                    "initials": "J",
                    "targetAuthor": true
                }
            ],
            "volume": "288",
            "issue": "46",
            "pages": "33283-91",
            "evidence": {
                "authorNameEvidence": {
                    "institutionalAuthorName": {
                        "firstName": "Jochen",
                        "firstInitial": "J",
                        "lastName": "Buck"
                    },
                    "articleAuthorName": {
                        "firstName": "Jochen",
                        "firstInitial": "J",
                        "lastName": "Buck"
                    },
                    "nameScoreTotal": 3.31,
                    "nameMatchFirstType": "full-exact",
                    "nameMatchFirstScore": 1.852,
                    "nameMatchMiddleType": "identityNull-MatchNotAttempted",
                    "nameMatchMiddleScore": 0.794,
                    "nameMatchLastType": "full-exact",
                    "nameMatchLastScore": 0.664,
                    "nameMatchModifierScore": 0.0
                },
                "journalCategoryEvidence": {
                    "journalSubfieldScienceMetrixLabel": "Biochemistry & Molecular Biology",
                    "journalSubfieldScienceMetrixID": 86,
                    "journalSubfieldDepartment": "Pharmacology",
                    "journalSubfieldScore": 1.88
                },
                "affiliationEvidence": {
                    "scopusTargetAuthorAffiliation": [
                        {
                            "targetAuthorInstitutionalAffiliationSource": "SCOPUS",
                            "targetAuthorInstitutionalAffiliationIdentity": "Weill Cornell Medicine",
                            "targetAuthorInstitutionalAffiliationArticleScopusLabel": "Weill Cornell Medicine",
                            "targetAuthorInstitutionalAffiliationArticleScopusAffiliationId": 60007997,
                            "targetAuthorInstitutionalAffiliationMatchType": "POSITIVE_MATCH_INDIVIDUAL",
                            "targetAuthorInstitutionalAffiliationMatchTypeScore": 1.8
                        }
                    ],
                    "scopusNonTargetAuthorAffiliation": {
                        "nonTargetAuthorInstitutionalAffiliationSource": "SCOPUS",
                        "nonTargetAuthorInstitutionalAffiliationMatchKnownInstitution": [
                            "Weill Cornell Medicine, 60007997, 5"
                        ],
                        "nonTargetAuthorInstitutionalAffiliationMatchCollaboratingInstitution": [
                            "Cornell University, 60007776, 2"
                        ],
                        "nonTargetAuthorInstitutionalAffiliationScore": 0.48
                    }
                },
                "relationshipEvidence": {
                    "relationshipEvidenceTotalScore": 8.51,
                    "relationshipNegativeMatch": {
                        "relationshipNonMatchCount": 6.0,
                        "relationshipNonMatchScore": -0.048,
                        "relationshipMinimumTotalScore": -1.592
                    },
                    "relationshipPositiveMatch": [
                        {
                            "relationshipNameArticle": {
                                "firstName": "Yanqiu",
                                "firstInitial": "Y",
                                "lastName": "Chen"
                            },
                            "relationshipNameIdentity": {
                                "firstName": "Yanqiu",
                                "firstInitial": "Y",
                                "lastName": "Chen"
                            },
                            "relationshipType": [
                                "Co-investigator"
                            ],
                            "relationshipMatchType": "verbose",
                            "relationshipMatchingScore": 0.52,
                            "relationshipVerboseMatchModifierScore": 1.68,
                            "relationshipMatchModifierMentor": 0.0,
                            "relationshipMatchModifierMentorSeniorAuthor": 0.0,
                            "relationshipMatchModifierManager": 0.0,
                            "relationshipMatchModifierManagerSeniorAuthor": 0.0
                        },
                        {
                            "relationshipNameArticle": {
                                "firstName": "Kenneth C",
                                "firstInitial": "K",
                                "lastName": "Hess"
                            },
                            "relationshipNameIdentity": {
                                "firstName": "Kenneth",
                                "firstInitial": "K",
                                "lastName": "Hess"
                            },
                            "relationshipType": [
                                "Co-investigator"
                            ],
                            "relationshipMatchType": "verbose",
                            "relationshipMatchingScore": 0.52,
                            "relationshipVerboseMatchModifierScore": 1.68,
                            "relationshipMatchModifierMentor": 0.0,
                            "relationshipMatchModifierMentorSeniorAuthor": 0.0,
                            "relationshipMatchModifierManager": 0.0,
                            "relationshipMatchModifierManagerSeniorAuthor": 0.0
                        },
                        {
                            "relationshipNameArticle": {
                                "firstName": "Ana",
                                "firstInitial": "A",
                                "lastName": "Diaz"
                            },
                            "relationshipNameIdentity": {
                                "firstName": "Ana",
                                "firstInitial": "A",
                                "lastName": "Diaz"
                            },
                            "relationshipType": [
                                "Co-investigator",
                                "Shared organizational unit"
                            ],
                            "relationshipMatchType": "verbose",
                            "relationshipMatchingScore": 0.52,
                            "relationshipVerboseMatchModifierScore": 1.68,
                            "relationshipMatchModifierMentor": 0.0,
                            "relationshipMatchModifierMentorSeniorAuthor": 0.0,
                            "relationshipMatchModifierManager": 0.0,
                            "relationshipMatchModifierManagerSeniorAuthor": 0.0
                        },
                        {
                            "relationshipNameArticle": {
                                "firstName": "Lonny R",
                                "firstInitial": "L",
                                "lastName": "Levin"
                            },
                            "relationshipNameIdentity": {
                                "firstName": "Lonny",
                                "firstInitial": "L",
                                "middleName": "R.",
                                "middleInitial": "R",
                                "lastName": "Levin"
                            },
                            "relationshipType": [
                                "Co-investigator",
                                "Shared organizational unit"
                            ],
                            "relationshipMatchType": "verbose",
                            "relationshipMatchingScore": 0.52,
                            "relationshipVerboseMatchModifierScore": 1.68,
                            "relationshipMatchModifierMentor": 0.0,
                            "relationshipMatchModifierMentorSeniorAuthor": 0.0,
                            "relationshipMatchModifierManager": 0.0,
                            "relationshipMatchModifierManagerSeniorAuthor": 0.0
                        }
                    ]
                },
                "grantEvidence": {
                    "grants": [
                        {
                            "institutionGrant": "GM-62328",
                            "articleGrant": "R01 GM062328",
                            "grantMatchScore": 2.253
                        },
                        {
                            "institutionGrant": "HD-59913",
                            "articleGrant": "R01 HD059913",
                            "grantMatchScore": 2.253
                        }
                    ]
                },
                "educationYearEvidence": {
                    "identityDoctoralYear": 1983,
                    "articleYear": 2013,
                    "discrepancyDegreeYearBachelorScore": 0.0,
                    "discrepancyDegreeYearDoctoral": 30,
                    "discrepancyDegreeYearDoctoralScore": 0.9
                },
                "personTypeEvidence": {
                    "personType": "academic-faculty-weillfulltime",
                    "personTypeScore": 0.0
                },
                "articleCountEvidence": {
                    "countArticlesRetrieved": 758.0,
                    "articleCountScore": 0.07193012502140778
                },
                "averageClusteringEvidence": {
                    "totalArticleScoreWithoutClustering": 21.46,
                    "clusterScoreAverage": 14.02,
                    "clusterReliabilityScore": 1.0,
                    "clusterScoreModificationOfTotalScore": -4.91,
                    "clusterIdentifier": 17
                }
            }
        },
        {
            "pmid": 21724846,
            "pmcid": "PMC3162402",
            "totalArticleScoreStandardized": 10.0,
            "totalArticleScoreNonStandardized": 16.49,
            "userAssertion": "ACCEPTED",
            "publicationDateDisplay": "2011 Jul 01",
            "publicationDateStandardized": "2011-07-01",
            "datePublicationAddedToEntrez": "2011-07-05",
            "doi": "10.1074/jbc.M111.266379",
            "publicationType": {
                "publicationTypeCanonical": "Academic Article",
                "publicationTypePubMed": [
                    "Journal Article",
                    "Research Support, N.I.H., Extramural",
                    "Research Support, Non-U.S. Gov't"
                ],
                "publicationTypeScopus": {
                    "publicationTypeScopusAbbreviation": "ar",
                    "publicationTypeScopusLabel": "Article"
                }
            },
            "timesCited": 78,
            "publicationAbstract": "Mitochondria are central organelles in cellular energy metabolism, apoptosis, and aging processes. A signaling network regulating these functions was recently shown to include soluble adenylyl cyclase as a local source of the second messenger cAMP in the mitochondrial matrix. However, a mitochondrial cAMP-degrading phosphodiesterase (PDE) necessary for switching off this cAMP signal has not yet been identified. Here, we describe the identification and characterization of a PDE2A isoform in mitochondria from rodent liver and brain. We find that mitochondrial PDE2A is located in the matrix and that the unique N terminus of PDE2A isoform 2 specifically leads to mitochondrial localization of this isoform. Functional assays show that mitochondrial PDE2A forms a local signaling system with soluble adenylyl cyclase in the matrix, which regulates the activity of the respiratory chain. Our findings complete a cAMP signaling cascade in mitochondria and have implications for understanding the regulation of mitochondrial processes and for their pharmacological modulation.",
            "articleKeywords": [
                {
                    "keyword": "Cyclic Nucleotide Phosphodiesterases, Type 2",
                    "type": "MESH_MAJOR"
                },
                {
                    "keyword": "Mitochondria",
                    "type": "MESH_MAJOR"
                }
            ],
            "scopusDocID": "80052219693",
            "journalTitleVerbose": "The Journal of biological chemistry",
            "issn": [
                {
                    "issntype": "Electronic",
                    "issn": "1083-351X"
                },
                {
                    "issntype": "Linking",
                    "issn": "0021-9258"
                }
            ],
            "journalTitleISOabbreviation": "J. Biol. Chem.",
            "articleTitle": "A phosphodiesterase 2A isoform localized to mitochondria regulates respiration.",
            "reCiterArticleAuthorFeatures": [
                {
                    "rank": 1,
                    "lastName": "Acin-Perez",
                    "firstName": "Rebeca",
                    "initials": "R",
                    "targetAuthor": false
                },
                {
                    "rank": 2,
                    "lastName": "Russwurm",
                    "firstName": "Michael",
                    "initials": "M",
                    "targetAuthor": false
                },
                {
                    "rank": 3,
                    "lastName": "Günnewig",
                    "firstName": "Kathrin",
                    "initials": "K",
                    "targetAuthor": false
                },
                {
                    "rank": 4,
                    "lastName": "Gertz",
                    "firstName": "Melanie",
                    "initials": "M",
                    "targetAuthor": false
                },
                {
                    "rank": 5,
                    "lastName": "Zoidl",
                    "firstName": "Georg",
                    "initials": "G",
                    "targetAuthor": false
                },
                {
                    "rank": 6,
                    "lastName": "Ramos",
                    "firstName": "Lavoisier",
                    "initials": "L",
                    "targetAuthor": false
                },
                {
                    "rank": 7,
                    "lastName": "Buck",
                    "firstName": "Jochen",
                    "initials": "J",
                    "targetAuthor": true
                },
                {
                    "rank": 8,
                    "lastName": "Levin",
                    "firstName": "Lonny R",
                    "initials": "L",
                    "targetAuthor": false
                },
                {
                    "rank": 9,
                    "lastName": "Rassow",
                    "firstName": "Joachim",
                    "initials": "J",
                    "targetAuthor": false
                },
                {
                    "rank": 10,
                    "lastName": "Manfredi",
                    "firstName": "Giovanni",
                    "initials": "G",
                    "targetAuthor": false
                },
                {
                    "rank": 11,
                    "lastName": "Steegborn",
                    "firstName": "Clemens",
                    "initials": "C",
                    "targetAuthor": false
                }
            ],
            "volume": "286",
            "issue": "35",
            "pages": "30423-32",
            "evidence": {
                "authorNameEvidence": {
                    "institutionalAuthorName": {
                        "firstName": "Jochen",
                        "firstInitial": "J",
                        "lastName": "Buck"
                    },
                    "articleAuthorName": {
                        "firstName": "Jochen",
                        "firstInitial": "J",
                        "lastName": "Buck"
                    },
                    "nameScoreTotal": 3.31,
                    "nameMatchFirstType": "full-exact",
                    "nameMatchFirstScore": 1.852,
                    "nameMatchMiddleType": "identityNull-MatchNotAttempted",
                    "nameMatchMiddleScore": 0.794,
                    "nameMatchLastType": "full-exact",
                    "nameMatchLastScore": 0.664,
                    "nameMatchModifierScore": 0.0
                },
                "journalCategoryEvidence": {
                    "journalSubfieldScienceMetrixLabel": "Biochemistry & Molecular Biology",
                    "journalSubfieldScienceMetrixID": 86,
                    "journalSubfieldDepartment": "Pharmacology",
                    "journalSubfieldScore": 1.88
                },
                "affiliationEvidence": {
                    "scopusTargetAuthorAffiliation": [
                        {
                            "targetAuthorInstitutionalAffiliationSource": "SCOPUS",
                            "targetAuthorInstitutionalAffiliationIdentity": "Weill Cornell Medicine",
                            "targetAuthorInstitutionalAffiliationArticleScopusLabel": "Weill Cornell Medicine",
                            "targetAuthorInstitutionalAffiliationArticleScopusAffiliationId": 60007997,
                            "targetAuthorInstitutionalAffiliationMatchType": "POSITIVE_MATCH_INDIVIDUAL",
                            "targetAuthorInstitutionalAffiliationMatchTypeScore": 1.8
                        }
                    ],
                    "scopusNonTargetAuthorAffiliation": {
                        "nonTargetAuthorInstitutionalAffiliationSource": "SCOPUS",
                        "nonTargetAuthorInstitutionalAffiliationMatchKnownInstitution": [
                            "Weill Cornell Medicine, 60007997, 4"
                        ],
                        "nonTargetAuthorInstitutionalAffiliationScore": 0.3
                    }
                },
                "relationshipEvidence": {
                    "relationshipEvidenceTotalScore": 6.26,
                    "relationshipNegativeMatch": {
                        "relationshipNonMatchCount": 7.0,
                        "relationshipNonMatchScore": -0.048,
                        "relationshipMinimumTotalScore": -1.592
                    },
                    "relationshipPositiveMatch": [
                        {
                            "relationshipNameArticle": {
                                "firstName": "Lavoisier",
                                "firstInitial": "L",
                                "lastName": "Ramos"
                            },
                            "relationshipNameIdentity": {
                                "firstName": "Lavoisier",
                                "firstInitial": "L",
                                "lastName": "Ramos"
                            },
                            "relationshipType": [
                                "Co-investigator"
                            ],
                            "relationshipMatchType": "verbose",
                            "relationshipMatchingScore": 0.52,
                            "relationshipVerboseMatchModifierScore": 1.68,
                            "relationshipMatchModifierMentor": 0.0,
                            "relationshipMatchModifierMentorSeniorAuthor": 0.0,
                            "relationshipMatchModifierManager": 0.0,
                            "relationshipMatchModifierManagerSeniorAuthor": 0.0
                        },
                        {
                            "relationshipNameArticle": {
                                "firstName": "Lonny R",
                                "firstInitial": "L",
                                "lastName": "Levin"
                            },
                            "relationshipNameIdentity": {
                                "firstName": "Lonny",
                                "firstInitial": "L",
                                "middleName": "R.",
                                "middleInitial": "R",
                                "lastName": "Levin"
                            },
                            "relationshipType": [
                                "Co-investigator",
                                "Shared organizational unit"
                            ],
                            "relationshipMatchType": "verbose",
                            "relationshipMatchingScore": 0.52,
                            "relationshipVerboseMatchModifierScore": 1.68,
                            "relationshipMatchModifierMentor": 0.0,
                            "relationshipMatchModifierMentorSeniorAuthor": 0.0,
                            "relationshipMatchModifierManager": 0.0,
                            "relationshipMatchModifierManagerSeniorAuthor": 0.0
                        },
                        {
                            "relationshipNameArticle": {
                                "firstName": "Giovanni",
                                "firstInitial": "G",
                                "lastName": "Manfredi"
                            },
                            "relationshipNameIdentity": {
                                "firstName": "Giovanni",
                                "firstInitial": "G",
                                "lastName": "Manfredi"
                            },
                            "relationshipType": [
                                "Co-investigator"
                            ],
                            "relationshipMatchType": "verbose",
                            "relationshipMatchingScore": 0.52,
                            "relationshipVerboseMatchModifierScore": 1.68,
                            "relationshipMatchModifierMentor": 0.0,
                            "relationshipMatchModifierMentorSeniorAuthor": 0.0,
                            "relationshipMatchModifierManager": 0.0,
                            "relationshipMatchModifierManagerSeniorAuthor": 0.0
                        }
                    ]
                },
                "grantEvidence": {
                    "grants": [
                        {
                            "institutionGrant": "GM-62328",
                            "articleGrant": "R01 GM62328",
                            "grantMatchScore": 2.253
                        },
                        {
                            "institutionGrant": "NS-55255",
                            "articleGrant": "R01 NS055255",
                            "grantMatchScore": 2.253
                        },
                        {
                            "institutionGrant": "HD-59913",
                            "articleGrant": "R01 HD059913",
                            "grantMatchScore": 2.253
                        }
                    ]
                },
                "educationYearEvidence": {
                    "identityDoctoralYear": 1983,
                    "articleYear": 2011,
                    "discrepancyDegreeYearBachelorScore": 0.0,
                    "discrepancyDegreeYearDoctoral": 28,
                    "discrepancyDegreeYearDoctoralScore": 0.9
                },
                "personTypeEvidence": {
                    "personType": "academic-faculty-weillfulltime",
                    "personTypeScore": 0.0
                },
                "articleCountEvidence": {
                    "countArticlesRetrieved": 758.0,
                    "articleCountScore": 0.07193012502140778
                },
                "averageClusteringEvidence": {
                    "totalArticleScoreWithoutClustering": 21.28,
                    "clusterScoreAverage": 14.02,
                    "clusterReliabilityScore": 1.0,
                    "clusterScoreModificationOfTotalScore": -4.79,
                    "clusterIdentifier": 17
                }
            }
        },
        {
            "pmid": 14769862,
            "pmcid": "PMC2172001",
            "totalArticleScoreStandardized": 10.0,
            "totalArticleScoreNonStandardized": 16.25,
            "userAssertion": "ACCEPTED",
            "publicationDateDisplay": "2004 Feb 09",
            "publicationDateStandardized": "2004-02-09",
            "datePublicationAddedToEntrez": "2004-02-11",
            "publicationType": {
                "publicationTypeCanonical": "Academic Article",
                "publicationTypePubMed": [
                    "Journal Article",
                    "Research Support, Non-U.S. Gov't",
                    "Research Support, U.S. Gov't, P.H.S."
                ],
                "publicationTypeScopus": {
                    "publicationTypeScopusAbbreviation": "ar",
                    "publicationTypeScopusLabel": "Article"
                }
            },
            "timesCited": 124,
            "publicationAbstract": "Bicarbonate-responsive \"soluble\" adenylyl cyclase resides, in part, inside the mammalian cell nucleus where it stimulates the activity of nuclear protein kinase A to phosphorylate the cAMP response element binding protein (CREB). The existence of this complete and functional, nuclear-localized cAMP pathway establishes that cAMP signals in intracellular microdomains and identifies an alternate pathway leading to CREB activation.",
            "articleKeywords": [
                {
                    "keyword": "Adenylyl Cyclases",
                    "type": "MESH_MAJOR"
                },
                {
                    "keyword": "Bicarbonates",
                    "type": "MESH_MAJOR"
                },
                {
                    "keyword": "Cell Nucleus",
                    "type": "MESH_MAJOR"
                },
                {
                    "keyword": "Cyclic AMP",
                    "type": "MESH_MAJOR"
                }
            ],
            "scopusDocID": "1242285150",
            "journalTitleVerbose": "The Journal of cell biology",
            "issn": [
                {
                    "issntype": "Print",
                    "issn": "0021-9525"
                },
                {
                    "issntype": "Linking",
                    "issn": "0021-9525"
                }
            ],
            "journalTitleISOabbreviation": "J. Cell Biol.",
            "articleTitle": "Bicarbonate-responsive \"soluble\" adenylyl cyclase defines a nuclear cAMP microdomain.",
            "reCiterArticleAuthorFeatures": [
                {
                    "rank": 1,
                    "lastName": "Zippin",
                    "firstName": "Jonathan H",
                    "initials": "J",
                    "targetAuthor": false
                },
                {
                    "rank": 2,
                    "lastName": "Farrell",
                    "firstName": "Jeanne",
                    "initials": "J",
                    "targetAuthor": false
                },
                {
                    "rank": 3,
                    "lastName": "Huron",
                    "firstName": "David",
                    "initials": "D",
                    "targetAuthor": false
                },
                {
                    "rank": 4,
                    "lastName": "Kamenetsky",
                    "firstName": "Margarita",
                    "initials": "M",
                    "targetAuthor": false
                },
                {
                    "rank": 5,
                    "lastName": "Hess",
                    "firstName": "Kenneth C",
                    "initials": "K",
                    "targetAuthor": false
                },
                {
                    "rank": 6,
                    "lastName": "Fischman",
                    "firstName": "Donald A",
                    "initials": "D",
                    "targetAuthor": false
                },
                {
                    "rank": 7,
                    "lastName": "Levin",
                    "firstName": "Lonny R",
                    "initials": "L",
                    "targetAuthor": false
                },
                {
                    "rank": 8,
                    "lastName": "Buck",
                    "firstName": "Jochen",
                    "initials": "J",
                    "targetAuthor": true
                }
            ],
            "volume": "164",
            "issue": "4",
            "pages": "527-34",
            "evidence": {
                "authorNameEvidence": {
                    "institutionalAuthorName": {
                        "firstName": "Jochen",
                        "firstInitial": "J",
                        "lastName": "Buck"
                    },
                    "articleAuthorName": {
                        "firstName": "Jochen",
                        "firstInitial": "J",
                        "lastName": "Buck"
                    },
                    "nameScoreTotal": 3.31,
                    "nameMatchFirstType": "full-exact",
                    "nameMatchFirstScore": 1.852,
                    "nameMatchMiddleType": "identityNull-MatchNotAttempted",
                    "nameMatchMiddleScore": 0.794,
                    "nameMatchLastType": "full-exact",
                    "nameMatchLastScore": 0.664,
                    "nameMatchModifierScore": 0.0
                },
                "journalCategoryEvidence": {
                    "journalSubfieldScienceMetrixLabel": "Developmental Biology",
                    "journalSubfieldScienceMetrixID": 88,
                    "journalSubfieldDepartment": "Pharmacology",
                    "journalSubfieldScore": 0.423
                },
                "affiliationEvidence": {
                    "scopusTargetAuthorAffiliation": [
                        {
                            "targetAuthorInstitutionalAffiliationSource": "SCOPUS",
                            "targetAuthorInstitutionalAffiliationIdentity": "Weill Cornell Medicine",
                            "targetAuthorInstitutionalAffiliationArticleScopusLabel": "Weill Cornell Medicine",
                            "targetAuthorInstitutionalAffiliationArticleScopusAffiliationId": 60007997,
                            "targetAuthorInstitutionalAffiliationMatchType": "POSITIVE_MATCH_INDIVIDUAL",
                            "targetAuthorInstitutionalAffiliationMatchTypeScore": 1.8
                        }
                    ],
                    "scopusNonTargetAuthorAffiliation": {
                        "nonTargetAuthorInstitutionalAffiliationSource": "SCOPUS",
                        "nonTargetAuthorInstitutionalAffiliationMatchKnownInstitution": [
                            "Weill Cornell Medicine, 60007997, 7"
                        ],
                        "nonTargetAuthorInstitutionalAffiliationScore": 0.9
                    }
                },
                "relationshipEvidence": {
                    "relationshipEvidenceTotalScore": 6.41,
                    "relationshipNegativeMatch": {
                        "relationshipNonMatchCount": 4.0,
                        "relationshipNonMatchScore": -0.048,
                        "relationshipMinimumTotalScore": -1.592
                    },
                    "relationshipPositiveMatch": [
                        {
                            "relationshipNameArticle": {
                                "firstName": "Kenneth C",
                                "firstInitial": "K",
                                "lastName": "Hess"
                            },
                            "relationshipNameIdentity": {
                                "firstName": "Kenneth",
                                "firstInitial": "K",
                                "lastName": "Hess"
                            },
                            "relationshipType": [
                                "Co-investigator"
                            ],
                            "relationshipMatchType": "verbose",
                            "relationshipMatchingScore": 0.52,
                            "relationshipVerboseMatchModifierScore": 1.68,
                            "relationshipMatchModifierMentor": 0.0,
                            "relationshipMatchModifierMentorSeniorAuthor": 0.0,
                            "relationshipMatchModifierManager": 0.0,
                            "relationshipMatchModifierManagerSeniorAuthor": 0.0
                        },
                        {
                            "relationshipNameArticle": {
                                "firstName": "Donald A",
                                "firstInitial": "D",
                                "lastName": "Fischman"
                            },
                            "relationshipNameIdentity": {
                                "firstName": "Donald",
                                "firstInitial": "D",
                                "middleName": "Alan",
                                "middleInitial": "A",
                                "lastName": "Fischman"
                            },
                            "relationshipType": [
                                "Co-investigator"
                            ],
                            "relationshipMatchType": "verbose",
                            "relationshipMatchingScore": 0.52,
                            "relationshipVerboseMatchModifierScore": 1.68,
                            "relationshipMatchModifierMentor": 0.0,
                            "relationshipMatchModifierMentorSeniorAuthor": 0.0,
                            "relationshipMatchModifierManager": 0.0,
                            "relationshipMatchModifierManagerSeniorAuthor": 0.0
                        },
                        {
                            "relationshipNameArticle": {
                                "firstName": "Lonny R",
                                "firstInitial": "L",
                                "lastName": "Levin"
                            },
                            "relationshipNameIdentity": {
                                "firstName": "Lonny",
                                "firstInitial": "L",
                                "middleName": "R.",
                                "middleInitial": "R",
                                "lastName": "Levin"
                            },
                            "relationshipType": [
                                "Co-investigator",
                                "Shared organizational unit"
                            ],
                            "relationshipMatchType": "verbose",
                            "relationshipMatchingScore": 0.52,
                            "relationshipVerboseMatchModifierScore": 1.68,
                            "relationshipMatchModifierMentor": 0.0,
                            "relationshipMatchModifierMentorSeniorAuthor": 0.0,
                            "relationshipMatchModifierManager": 0.0,
                            "relationshipMatchModifierManagerSeniorAuthor": 0.0
                        }
                    ]
                },
                "grantEvidence": {
                    "grants": [
                        {
                            "institutionGrant": "GM-7739",
                            "articleGrant": "GM07739",
                            "grantMatchScore": 2.253
                        },
                        {
                            "institutionGrant": "HD-38722",
                            "articleGrant": "HD38722",
                            "grantMatchScore": 2.253
                        },
                        {
                            "institutionGrant": "GM-62328",
                            "articleGrant": "R01 GM062328",
                            "grantMatchScore": 2.253
                        }
                    ]
                },
                "educationYearEvidence": {
                    "identityDoctoralYear": 1983,
                    "articleYear": 2004,
                    "discrepancyDegreeYearBachelorScore": 0.0,
                    "discrepancyDegreeYearDoctoral": 21,
                    "discrepancyDegreeYearDoctoralScore": 0.9
                },
                "personTypeEvidence": {
                    "personType": "academic-faculty-weillfulltime",
                    "personTypeScore": 0.0
                },
                "articleCountEvidence": {
                    "countArticlesRetrieved": 758.0,
                    "articleCountScore": 0.07193012502140778
                },
                "averageClusteringEvidence": {
                    "totalArticleScoreWithoutClustering": 20.57,
                    "clusterScoreAverage": 14.02,
                    "clusterReliabilityScore": 1.0,
                    "clusterScoreModificationOfTotalScore": -4.33,
                    "clusterIdentifier": 17
                }
            }
        },
        {
            "pmid": 22058150,
            "pmcid": "PMC3353791",
            "totalArticleScoreStandardized": 10.0,
            "totalArticleScoreNonStandardized": 16.23,
            "userAssertion": "ACCEPTED",
            "publicationDateDisplay": "2011 Nov 04",
            "publicationDateStandardized": "2011-11-04",
            "datePublicationAddedToEntrez": "2011-11-08",
            "doi": "10.1152/ajpheart.00701.2011",
            "publicationType": {
                "publicationTypeCanonical": "Review",
                "publicationTypePubMed": [
                    "Journal Article",
                    "Research Support, N.I.H., Extramural",
                    "Research Support, Non-U.S. Gov't",
                    "Review"
                ],
                "publicationTypeScopus": {
                    "publicationTypeScopusAbbreviation": "re",
                    "publicationTypeScopusLabel": "Review"
                }
            },
            "timesCited": 19,
            "publicationAbstract": "This review discusses the potential place of soluble adenylyl cyclase (sAC) in the framework of signaling in the cardiovascular system. cAMP has been studied as a critical and pleiotropic second messenger in cardiomyocytes, endothelial cells, and smooth muscle vascular cells for many years. It is involved in the transduction of signaling by catecholamines, prostaglandins, adenosine, and glucagon, just to name a few. These hormones can act via cAMP by binding to a G protein-coupled receptor on the plasma membrane with subsequent activation of a heterotrimeric G protein and its downstream effector, transmembrane adenylyl cyclase. This has long been the canonical standard for cAMP production in a cell. However, the relatively recent discovery of a unique source of cAMP, sAC, creates the potential for a shift in this signaling paradigm. In fact, sAC has been shown to play a role in apoptosis in coronary endothelial cells and cardiomyocytes. Additionally, it links nutrient utilization with ATP production in the liver and brain, which suggests one of many potential roles for sAC in cardiac function. The possibility of producing cAMP from a source distal to the plasma membrane provides a critical new building block for reconstructing the cellular signaling infrastructure.",
            "articleKeywords": [
                {
                    "keyword": "Adenylyl Cyclases",
                    "type": "MESH_MAJOR"
                },
                {
                    "keyword": "Myocardium",
                    "type": "MESH_MAJOR"
                },
                {
                    "keyword": "Myocytes, Cardiac",
                    "type": "MESH_MAJOR"
                },
                {
                    "keyword": "Signal Transduction",
                    "type": "MESH_MAJOR"
                }
            ],
            "scopusDocID": "84863033412",
            "journalTitleVerbose": "American journal of physiology. Heart and circulatory physiology",
            "issn": [
                {
                    "issntype": "Electronic",
                    "issn": "1522-1539"
                },
                {
                    "issntype": "Linking",
                    "issn": "0363-6135"
                }
            ],
            "journalTitleISOabbreviation": "Am. J. Physiol. Heart Circ. Physiol.",
            "articleTitle": "Role of soluble adenylyl cyclase in the heart.",
            "reCiterArticleAuthorFeatures": [
                {
                    "rank": 1,
                    "lastName": "Chen",
                    "firstName": "Jonathan",
                    "initials": "J",
                    "targetAuthor": false
                },
                {
                    "rank": 2,
                    "lastName": "Levin",
                    "firstName": "Lonny R",
                    "initials": "L",
                    "targetAuthor": false
                },
                {
                    "rank": 3,
                    "lastName": "Buck",
                    "firstName": "Jochen",
                    "initials": "J",
                    "targetAuthor": true
                }
            ],
            "volume": "302",
            "issue": "3",
            "pages": "H538-43",
            "evidence": {
                "authorNameEvidence": {
                    "institutionalAuthorName": {
                        "firstName": "Jochen",
                        "firstInitial": "J",
                        "lastName": "Buck"
                    },
                    "articleAuthorName": {
                        "firstName": "Jochen",
                        "firstInitial": "J",
                        "lastName": "Buck"
                    },
                    "nameScoreTotal": 3.31,
                    "nameMatchFirstType": "full-exact",
                    "nameMatchFirstScore": 1.852,
                    "nameMatchMiddleType": "identityNull-MatchNotAttempted",
                    "nameMatchMiddleScore": 0.794,
                    "nameMatchLastType": "full-exact",
                    "nameMatchLastScore": 0.664,
                    "nameMatchModifierScore": 0.0
                },
                "journalCategoryEvidence": {
                    "journalSubfieldScienceMetrixLabel": "Cardiovascular System & Hematology",
                    "journalSubfieldScienceMetrixID": 100,
                    "journalSubfieldDepartment": "Pharmacology",
                    "journalSubfieldScore": 0.1175
                },
                "affiliationEvidence": {
                    "scopusTargetAuthorAffiliation": [
                        {
                            "targetAuthorInstitutionalAffiliationSource": "SCOPUS",
                            "targetAuthorInstitutionalAffiliationIdentity": "Weill Cornell Medicine",
                            "targetAuthorInstitutionalAffiliationArticleScopusLabel": "Weill Cornell Medicine",
                            "targetAuthorInstitutionalAffiliationArticleScopusAffiliationId": 60007997,
                            "targetAuthorInstitutionalAffiliationMatchType": "POSITIVE_MATCH_INDIVIDUAL",
                            "targetAuthorInstitutionalAffiliationMatchTypeScore": 1.8
                        }
                    ],
                    "scopusNonTargetAuthorAffiliation": {
                        "nonTargetAuthorInstitutionalAffiliationSource": "SCOPUS",
                        "nonTargetAuthorInstitutionalAffiliationMatchKnownInstitution": [
                            "Weill Cornell Medicine, 60007997, 2"
                        ],
                        "nonTargetAuthorInstitutionalAffiliationScore": 0.9
                    }
                },
                "relationshipEvidence": {
                    "relationshipEvidenceTotalScore": 2.15,
                    "relationshipNegativeMatch": {
                        "relationshipNonMatchCount": 1.0,
                        "relationshipNonMatchScore": -0.048,
                        "relationshipMinimumTotalScore": -1.592
                    },
                    "relationshipPositiveMatch": [
                        {
                            "relationshipNameArticle": {
                                "firstName": "Lonny R",
                                "firstInitial": "L",
                                "lastName": "Levin"
                            },
                            "relationshipNameIdentity": {
                                "firstName": "Lonny",
                                "firstInitial": "L",
                                "middleName": "R.",
                                "middleInitial": "R",
                                "lastName": "Levin"
                            },
                            "relationshipType": [
                                "Co-investigator",
                                "Shared organizational unit"
                            ],
                            "relationshipMatchType": "verbose",
                            "relationshipMatchingScore": 0.52,
                            "relationshipVerboseMatchModifierScore": 1.68,
                            "relationshipMatchModifierMentor": 0.0,
                            "relationshipMatchModifierMentorSeniorAuthor": 0.0,
                            "relationshipMatchModifierManager": 0.0,
                            "relationshipMatchModifierManagerSeniorAuthor": 0.0
                        }
                    ]
                },
                "grantEvidence": {
                    "grants": [
                        {
                            "institutionGrant": "GM-7739",
                            "articleGrant": "GM-07739",
                            "grantMatchScore": 2.253
                        },
                        {
                            "institutionGrant": "HD-38722",
                            "articleGrant": "R01 HD038722",
                            "grantMatchScore": 2.253
                        },
                        {
                            "institutionGrant": "GM-62328",
                            "articleGrant": "R01 GM062328",
                            "grantMatchScore": 2.253
                        },
                        {
                            "institutionGrant": "NS-55255",
                            "articleGrant": "R01 NS055255",
                            "grantMatchScore": 2.253
                        },
                        {
                            "institutionGrant": "HD-59913",
                            "articleGrant": "R01 HD059913",
                            "grantMatchScore": 2.253
                        }
                    ]
                },
                "educationYearEvidence": {
                    "identityDoctoralYear": 1983,
                    "articleYear": 2011,
                    "discrepancyDegreeYearBachelorScore": 0.0,
                    "discrepancyDegreeYearDoctoral": 28,
                    "discrepancyDegreeYearDoctoralScore": 0.9
                },
                "personTypeEvidence": {
                    "personType": "academic-faculty-weillfulltime",
                    "personTypeScore": 0.0
                },
                "articleCountEvidence": {
                    "countArticlesRetrieved": 758.0,
                    "articleCountScore": 0.07193012502140778
                },
                "averageClusteringEvidence": {
                    "totalArticleScoreWithoutClustering": 20.51,
                    "clusterScoreAverage": 14.02,
                    "clusterReliabilityScore": 1.0,
                    "clusterScoreModificationOfTotalScore": -4.29,
                    "clusterIdentifier": 17
                }
            }
        },
        {
            "pmid": 18806876,
            "pmcid": "PMC2532759",
            "totalArticleScoreStandardized": 10.0,
            "totalArticleScoreNonStandardized": 16.13,
            "userAssertion": "ACCEPTED",
            "publicationDateDisplay": "2008 Sep 22",
            "publicationDateStandardized": "2008-09-22",
            "datePublicationAddedToEntrez": "2008-09-23",
            "doi": "10.1371/journal.pone.0003251",
            "publicationType": {
                "publicationTypeCanonical": "Academic Article",
                "publicationTypePubMed": [
                    "Journal Article",
                    "Research Support, N.I.H., Extramural",
                    "Research Support, Non-U.S. Gov't"
                ],
                "publicationTypeScopus": {
                    "publicationTypeScopusAbbreviation": "ar",
                    "publicationTypeScopusLabel": "Article"
                }
            },
            "timesCited": 41,
            "publicationAbstract": "BACKGROUND: Mammalian Soluble adenylyl cyclase (sAC, Adcy10, or Sacy) represents a source of the second messenger cAMP distinct from the widely studied, G protein-regulated transmembrane adenylyl cyclases. Genetic deletion of the second through fourth coding exons in Sacy(tm1Lex)/Sacy(tm1Lex) knockout mice results in a male sterile phenotype. The absence of any major somatic phenotype is inconsistent with the variety of somatic functions identified for sAC using pharmacological inhibitors and RNA interference. PRINCIPAL FINDINGS: We now use immunological and molecular biological methods to demonstrate that somatic tissues express a previously unknown isoform of sAC, which utilizes a unique start site, and which 'escapes' the design of the Sacy(tm1Lex) knockout allele. CONCLUSIONS/SIGNIFICANCE: These studies reveal increased complexity at the sAC locus, and they suggest that the known isoforms of sAC play a unique function in male germ cells.",
            "articleKeywords": [
                {
                    "keyword": "Adenylyl Cyclases",
                    "type": "MESH_MAJOR"
                }
            ],
            "scopusDocID": "52449108886",
            "journalTitleVerbose": "PloS one",
            "issn": [
                {
                    "issntype": "Electronic",
                    "issn": "1932-6203"
                },
                {
                    "issntype": "Linking",
                    "issn": "1932-6203"
                }
            ],
            "journalTitleISOabbreviation": "PLoS ONE",
            "articleTitle": "Somatic 'soluble' adenylyl cyclase isoforms are unaffected in Sacy tm1Lex/Sacy tm1Lex 'knockout' mice.",
            "reCiterArticleAuthorFeatures": [
                {
                    "rank": 1,
                    "lastName": "Farrell",
                    "firstName": "Jeanne",
                    "initials": "J",
                    "targetAuthor": false
                },
                {
                    "rank": 2,
                    "lastName": "Ramos",
                    "firstName": "Lavoisier",
                    "initials": "L",
                    "targetAuthor": false
                },
                {
                    "rank": 3,
                    "lastName": "Tresguerres",
                    "firstName": "Martin",
                    "initials": "M",
                    "targetAuthor": false
                },
                {
                    "rank": 4,
                    "lastName": "Kamenetsky",
                    "firstName": "Margarita",
                    "initials": "M",
                    "targetAuthor": false
                },
                {
                    "rank": 5,
                    "lastName": "Levin",
                    "firstName": "Lonny R",
                    "initials": "L",
                    "targetAuthor": false
                },
                {
                    "rank": 6,
                    "lastName": "Buck",
                    "firstName": "Jochen",
                    "initials": "J",
                    "targetAuthor": true
                }
            ],
            "volume": "3",
            "issue": "9",
            "pages": "e3251",
            "evidence": {
                "authorNameEvidence": {
                    "institutionalAuthorName": {
                        "firstName": "Jochen",
                        "firstInitial": "J",
                        "lastName": "Buck"
                    },
                    "articleAuthorName": {
                        "firstName": "Jochen",
                        "firstInitial": "J",
                        "lastName": "Buck"
                    },
                    "nameScoreTotal": 3.31,
                    "nameMatchFirstType": "full-exact",
                    "nameMatchFirstScore": 1.852,
                    "nameMatchMiddleType": "identityNull-MatchNotAttempted",
                    "nameMatchMiddleScore": 0.794,
                    "nameMatchLastType": "full-exact",
                    "nameMatchLastScore": 0.664,
                    "nameMatchModifierScore": 0.0
                },
                "journalCategoryEvidence": {
                    "journalSubfieldScienceMetrixLabel": "General Science & Technology",
                    "journalSubfieldScienceMetrixID": 83,
                    "journalSubfieldDepartment": "Pharmacology",
                    "journalSubfieldScore": -0.014099999999999998
                },
                "affiliationEvidence": {
                    "scopusTargetAuthorAffiliation": [
                        {
                            "targetAuthorInstitutionalAffiliationSource": "SCOPUS",
                            "targetAuthorInstitutionalAffiliationIdentity": "Weill Cornell Medicine",
                            "targetAuthorInstitutionalAffiliationArticleScopusLabel": "Weill Cornell Medicine",
                            "targetAuthorInstitutionalAffiliationArticleScopusAffiliationId": 60007997,
                            "targetAuthorInstitutionalAffiliationMatchType": "POSITIVE_MATCH_INDIVIDUAL",
                            "targetAuthorInstitutionalAffiliationMatchTypeScore": 1.8
                        }
                    ],
                    "scopusNonTargetAuthorAffiliation": {
                        "nonTargetAuthorInstitutionalAffiliationSource": "SCOPUS",
                        "nonTargetAuthorInstitutionalAffiliationMatchKnownInstitution": [
                            "Weill Cornell Medicine, 60007997, 5"
                        ],
                        "nonTargetAuthorInstitutionalAffiliationScore": 0.9
                    }
                },
                "relationshipEvidence": {
                    "relationshipEvidenceTotalScore": 6.5,
                    "relationshipNegativeMatch": {
                        "relationshipNonMatchCount": 2.0,
                        "relationshipNonMatchScore": -0.048,
                        "relationshipMinimumTotalScore": -1.592
                    },
                    "relationshipPositiveMatch": [
                        {
                            "relationshipNameArticle": {
                                "firstName": "Lavoisier",
                                "firstInitial": "L",
                                "lastName": "Ramos"
                            },
                            "relationshipNameIdentity": {
                                "firstName": "Lavoisier",
                                "firstInitial": "L",
                                "lastName": "Ramos"
                            },
                            "relationshipType": [
                                "Co-investigator"
                            ],
                            "relationshipMatchType": "verbose",
                            "relationshipMatchingScore": 0.52,
                            "relationshipVerboseMatchModifierScore": 1.68,
                            "relationshipMatchModifierMentor": 0.0,
                            "relationshipMatchModifierMentorSeniorAuthor": 0.0,
                            "relationshipMatchModifierManager": 0.0,
                            "relationshipMatchModifierManagerSeniorAuthor": 0.0
                        },
                        {
                            "relationshipNameArticle": {
                                "firstName": "Martin",
                                "firstInitial": "M",
                                "lastName": "Tresguerres"
                            },
                            "relationshipNameIdentity": {
                                "firstName": "Martin",
                                "firstInitial": "M",
                                "lastName": "Tresguerres"
                            },
                            "relationshipType": [
                                "Co-investigator"
                            ],
                            "relationshipMatchType": "verbose",
                            "relationshipMatchingScore": 0.52,
                            "relationshipVerboseMatchModifierScore": 1.68,
                            "relationshipMatchModifierMentor": 0.0,
                            "relationshipMatchModifierMentorSeniorAuthor": 0.0,
                            "relationshipMatchModifierManager": 0.0,
                            "relationshipMatchModifierManagerSeniorAuthor": 0.0
                        },
                        {
                            "relationshipNameArticle": {
                                "firstName": "Lonny R",
                                "firstInitial": "L",
                                "lastName": "Levin"
                            },
                            "relationshipNameIdentity": {
                                "firstName": "Lonny",
                                "firstInitial": "L",
                                "middleName": "R.",
                                "middleInitial": "R",
                                "lastName": "Levin"
                            },
                            "relationshipType": [
                                "Co-investigator",
                                "Shared organizational unit"
                            ],
                            "relationshipMatchType": "verbose",
                            "relationshipMatchingScore": 0.52,
                            "relationshipVerboseMatchModifierScore": 1.68,
                            "relationshipMatchModifierMentor": 0.0,
                            "relationshipMatchModifierMentorSeniorAuthor": 0.0,
                            "relationshipMatchModifierManager": 0.0,
                            "relationshipMatchModifierManagerSeniorAuthor": 0.0
                        }
                    ]
                },
                "grantEvidence": {
                    "grants": [
                        {
                            "institutionGrant": "NS-55255",
                            "articleGrant": "NS55255",
                            "grantMatchScore": 2.253
                        },
                        {
                            "institutionGrant": "HD-38722",
                            "articleGrant": "R01 HD038722",
                            "grantMatchScore": 2.253
                        },
                        {
                            "institutionGrant": "GM-62328",
                            "articleGrant": "R01 GM062328",
                            "grantMatchScore": 2.253
                        }
                    ]
                },
                "educationYearEvidence": {
                    "identityDoctoralYear": 1983,
                    "articleYear": 2008,
                    "discrepancyDegreeYearBachelorScore": 0.0,
                    "discrepancyDegreeYearDoctoral": 25,
                    "discrepancyDegreeYearDoctoralScore": 0.9
                },
                "personTypeEvidence": {
                    "personType": "academic-faculty-weillfulltime",
                    "personTypeScore": 0.0
                },
                "articleCountEvidence": {
                    "countArticlesRetrieved": 758.0,
                    "articleCountScore": 0.07193012502140778
                },
                "averageClusteringEvidence": {
                    "totalArticleScoreWithoutClustering": 20.23,
                    "clusterScoreAverage": 14.02,
                    "clusterReliabilityScore": 1.0,
                    "clusterScoreModificationOfTotalScore": -4.1,
                    "clusterIdentifier": 17
                }
            }
        },
        {
            "pmid": 23636265,
            "pmcid": "PMC3870303",
            "totalArticleScoreStandardized": 10.0,
            "totalArticleScoreNonStandardized": 16.03,
            "userAssertion": "ACCEPTED",
            "publicationDateDisplay": "2013 May 01",
            "publicationDateStandardized": "2013-05-01",
            "datePublicationAddedToEntrez": "2013-05-03",
            "doi": "10.1152/physiol.00004.2013",
            "publicationType": {
                "publicationTypeCanonical": "Review",
                "publicationTypePubMed": [
                    "Journal Article",
                    "Research Support, N.I.H., Extramural",
                    "Research Support, Non-U.S. Gov't",
                    "Review"
                ],
                "publicationTypeScopus": {
                    "publicationTypeScopusAbbreviation": "re",
                    "publicationTypeScopusLabel": "Review"
                }
            },
            "timesCited": 84,
            "publicationAbstract": "Phosphorylation of mitochondrial proteins has emerged as a major regulatory mechanism for metabolic adaptation. cAMP signaling and PKA phosphorylation of mitochondrial proteins have just started to be investigated, and the presence of cAMP-generating enzymes and PKA inside mitochondria is still controversial. Here, we discuss the role of cAMP in regulating mitochondrial bioenergetics through protein phosphorylation and the evidence for soluble adenylyl cyclase as the source of cAMP inside mitochondria.",
            "articleKeywords": [
                {
                    "keyword": "Cyclic AMP",
                    "type": "MESH_MAJOR"
                },
                {
                    "keyword": "Mitochondria",
                    "type": "MESH_MAJOR"
                },
                {
                    "keyword": "Second Messenger Systems",
                    "type": "MESH_MAJOR"
                }
            ],
            "scopusDocID": "84878531701",
            "journalTitleVerbose": "Physiology (Bethesda, Md.)",
            "issn": [
                {
                    "issntype": "Electronic",
                    "issn": "1548-9221"
                },
                {
                    "issntype": "Linking",
                    "issn": "1548-9221"
                }
            ],
            "journalTitleISOabbreviation": "Physiology (Bethesda)",
            "articleTitle": "cAMP and mitochondria.",
            "reCiterArticleAuthorFeatures": [
                {
                    "rank": 1,
                    "lastName": "Valsecchi",
                    "firstName": "Federica",
                    "initials": "F",
                    "targetAuthor": false
                },
                {
                    "rank": 2,
                    "lastName": "Ramos-Espiritu",
                    "firstName": "Lavoisier S",
                    "initials": "L",
                    "targetAuthor": false
                },
                {
                    "rank": 3,
                    "lastName": "Buck",
                    "firstName": "Jochen",
                    "initials": "J",
                    "targetAuthor": true
                },
                {
                    "rank": 4,
                    "lastName": "Levin",
                    "firstName": "Lonny R",
                    "initials": "L",
                    "targetAuthor": false
                },
                {
                    "rank": 5,
                    "lastName": "Manfredi",
                    "firstName": "Giovanni",
                    "initials": "G",
                    "targetAuthor": false
                }
            ],
            "volume": "28",
            "issue": "3",
            "pages": "199-209",
            "evidence": {
                "authorNameEvidence": {
                    "institutionalAuthorName": {
                        "firstName": "Jochen",
                        "firstInitial": "J",
                        "lastName": "Buck"
                    },
                    "articleAuthorName": {
                        "firstName": "Jochen",
                        "firstInitial": "J",
                        "lastName": "Buck"
                    },
                    "nameScoreTotal": 3.31,
                    "nameMatchFirstType": "full-exact",
                    "nameMatchFirstScore": 1.852,
                    "nameMatchMiddleType": "identityNull-MatchNotAttempted",
                    "nameMatchMiddleScore": 0.794,
                    "nameMatchLastType": "full-exact",
                    "nameMatchLastScore": 0.664,
                    "nameMatchModifierScore": 0.0
                },
                "journalCategoryEvidence": {
                    "journalSubfieldScienceMetrixLabel": "Biochemistry & Molecular Biology",
                    "journalSubfieldScienceMetrixID": 86,
                    "journalSubfieldDepartment": "Pharmacology",
                    "journalSubfieldScore": 1.88
                },
                "affiliationEvidence": {
                    "scopusTargetAuthorAffiliation": [
                        {
                            "targetAuthorInstitutionalAffiliationSource": "SCOPUS",
                            "targetAuthorInstitutionalAffiliationIdentity": "Weill Cornell Medicine",
                            "targetAuthorInstitutionalAffiliationArticleScopusLabel": "Weill Cornell Medicine",
                            "targetAuthorInstitutionalAffiliationArticleScopusAffiliationId": 60007997,
                            "targetAuthorInstitutionalAffiliationMatchType": "POSITIVE_MATCH_INDIVIDUAL",
                            "targetAuthorInstitutionalAffiliationMatchTypeScore": 1.8
                        }
                    ],
                    "scopusNonTargetAuthorAffiliation": {
                        "nonTargetAuthorInstitutionalAffiliationSource": "SCOPUS",
                        "nonTargetAuthorInstitutionalAffiliationMatchKnownInstitution": [
                            "Weill Cornell Medicine, 60007997, 4"
                        ],
                        "nonTargetAuthorInstitutionalAffiliationScore": 0.9
                    }
                },
                "relationshipEvidence": {
                    "relationshipEvidenceTotalScore": 4.3,
                    "relationshipNegativeMatch": {
                        "relationshipNonMatchCount": 2.0,
                        "relationshipNonMatchScore": -0.048,
                        "relationshipMinimumTotalScore": -1.592
                    },
                    "relationshipPositiveMatch": [
                        {
                            "relationshipNameArticle": {
                                "firstName": "Lonny R",
                                "firstInitial": "L",
                                "lastName": "Levin"
                            },
                            "relationshipNameIdentity": {
                                "firstName": "Lonny",
                                "firstInitial": "L",
                                "middleName": "R.",
                                "middleInitial": "R",
                                "lastName": "Levin"
                            },
                            "relationshipType": [
                                "Co-investigator",
                                "Shared organizational unit"
                            ],
                            "relationshipMatchType": "verbose",
                            "relationshipMatchingScore": 0.52,
                            "relationshipVerboseMatchModifierScore": 1.68,
                            "relationshipMatchModifierMentor": 0.0,
                            "relationshipMatchModifierMentorSeniorAuthor": 0.0,
                            "relationshipMatchModifierManager": 0.0,
                            "relationshipMatchModifierManagerSeniorAuthor": 0.0
                        },
                        {
                            "relationshipNameArticle": {
                                "firstName": "Giovanni",
                                "firstInitial": "G",
                                "lastName": "Manfredi"
                            },
                            "relationshipNameIdentity": {
                                "firstName": "Giovanni",
                                "firstInitial": "G",
                                "lastName": "Manfredi"
                            },
                            "relationshipType": [
                                "Co-investigator"
                            ],
                            "relationshipMatchType": "verbose",
                            "relationshipMatchingScore": 0.52,
                            "relationshipVerboseMatchModifierScore": 1.68,
                            "relationshipMatchModifierMentor": 0.0,
                            "relationshipMatchModifierMentorSeniorAuthor": 0.0,
                            "relationshipMatchModifierManager": 0.0,
                            "relationshipMatchModifierManagerSeniorAuthor": 0.0
                        }
                    ]
                },
                "grantEvidence": {
                    "grants": [
                        {
                            "institutionGrant": "GM-62328",
                            "articleGrant": "R01 GM062328",
                            "grantMatchScore": 2.253
                        },
                        {
                            "institutionGrant": "NS-55255",
                            "articleGrant": "R01 NS055255",
                            "grantMatchScore": 2.253
                        },
                        {
                            "institutionGrant": "HD-59913",
                            "articleGrant": "R01 HD059913",
                            "grantMatchScore": 2.253
                        }
                    ]
                },
                "educationYearEvidence": {
                    "identityDoctoralYear": 1983,
                    "articleYear": 2013,
                    "discrepancyDegreeYearBachelorScore": 0.0,
                    "discrepancyDegreeYearDoctoral": 30,
                    "discrepancyDegreeYearDoctoralScore": 0.9
                },
                "personTypeEvidence": {
                    "personType": "academic-faculty-weillfulltime",
                    "personTypeScore": 0.0
                },
                "articleCountEvidence": {
                    "countArticlesRetrieved": 758.0,
                    "articleCountScore": 0.07193012502140778
                },
                "averageClusteringEvidence": {
                    "totalArticleScoreWithoutClustering": 19.92,
                    "clusterScoreAverage": 14.02,
                    "clusterReliabilityScore": 1.0,
                    "clusterScoreModificationOfTotalScore": -3.9,
                    "clusterIdentifier": 17
                }
            }
        },
        {
            "pmid": 16043520,
            "pmcid": "PMC2213086",
            "totalArticleScoreStandardized": 10.0,
            "totalArticleScoreNonStandardized": 15.98,
            "userAssertion": "ACCEPTED",
            "publicationDateDisplay": "2005 Jul 25",
            "publicationDateStandardized": "2005-07-25",
            "datePublicationAddedToEntrez": "2005-07-27",
            "publicationType": {
                "publicationTypeCanonical": "Academic Article",
                "publicationTypePubMed": [
                    "Journal Article",
                    "Research Support, N.I.H., Extramural",
                    "Research Support, Non-U.S. Gov't",
                    "Research Support, U.S. Gov't, P.H.S."
                ],
                "publicationTypeScopus": {
                    "publicationTypeScopusAbbreviation": "ar",
                    "publicationTypeScopusLabel": "Article"
                }
            },
            "timesCited": 48,
            "publicationAbstract": "Through chemical screening, we identified a pyrazolone that reversibly blocked the activation of phagocyte oxidase (phox) in human neutrophils in response to tumor necrosis factor (TNF) or formylated peptide. The pyrazolone spared activation of phox by phorbol ester or bacteria, bacterial killing, TNF-induced granule exocytosis and phox assembly, and endothelial transmigration. We traced the pyrazolone's mechanism of action to inhibition of TNF-induced intracellular Ca2+ elevations, and identified a nontransmembrane (\"soluble\") adenylyl cyclase (sAC) in neutrophils as a Ca2+-sensing source of cAMP. A sAC inhibitor mimicked the pyrazolone's effect on phox. Both compounds blocked TNF-induced activation of Rap1A, a phox-associated guanosine triphosphatase that is regulated by cAMP. Thus, TNF turns on phox through a Ca2+-triggered, sAC-dependent process that may involve activation of Rap1A. This pathway may offer opportunities to suppress oxidative damage during inflammation without blocking antimicrobial function.",
            "articleKeywords": [
                {
                    "keyword": "Adenylyl Cyclases",
                    "type": "MESH_MAJOR"
                },
                {
                    "keyword": "Calcium Signaling",
                    "type": "MESH_MAJOR"
                },
                {
                    "keyword": "Neutrophil Activation",
                    "type": "MESH_MAJOR"
                },
                {
                    "keyword": "Neutrophils",
                    "type": "MESH_MAJOR"
                },
                {
                    "keyword": "Receptors, Calcium-Sensing",
                    "type": "MESH_MAJOR"
                },
                {
                    "keyword": "Tumor Necrosis Factor-alpha",
                    "type": "MESH_MAJOR"
                }
            ],
            "scopusDocID": "23744489145",
            "journalTitleVerbose": "The Journal of experimental medicine",
            "issn": [
                {
                    "issntype": "Print",
                    "issn": "0022-1007"
                },
                {
                    "issntype": "Linking",
                    "issn": "0022-1007"
                }
            ],
            "journalTitleISOabbreviation": "J. Exp. Med.",
            "articleTitle": "Calcium-sensing soluble adenylyl cyclase mediates TNF signal transduction in human neutrophils.",
            "reCiterArticleAuthorFeatures": [
                {
                    "rank": 1,
                    "lastName": "Han",
                    "firstName": "Hyunsil",
                    "initials": "H",
                    "targetAuthor": false
                },
                {
                    "rank": 2,
                    "lastName": "Stessin",
                    "firstName": "Alexander",
                    "initials": "A",
                    "targetAuthor": false
                },
                {
                    "rank": 3,
                    "lastName": "Roberts",
                    "firstName": "Julia",
                    "initials": "J",
                    "targetAuthor": false
                },
                {
                    "rank": 4,
                    "lastName": "Hess",
                    "firstName": "Kenneth",
                    "initials": "K",
                    "targetAuthor": false
                },
                {
                    "rank": 5,
                    "lastName": "Gautam",
                    "firstName": "Narinder",
                    "initials": "N",
                    "targetAuthor": false
                },
                {
                    "rank": 6,
                    "lastName": "Kamenetsky",
                    "firstName": "Margarita",
                    "initials": "M",
                    "targetAuthor": false
                },
                {
                    "rank": 7,
                    "lastName": "Lou",
                    "firstName": "Olivia",
                    "initials": "O",
                    "targetAuthor": false
                },
                {
                    "rank": 8,
                    "lastName": "Hyde",
                    "firstName": "Edward",
                    "initials": "E",
                    "targetAuthor": false
                },
                {
                    "rank": 9,
                    "lastName": "Nathan",
                    "firstName": "Noah",
                    "initials": "N",
                    "targetAuthor": false
                },
                {
                    "rank": 10,
                    "lastName": "Muller",
                    "firstName": "William A",
                    "initials": "W",
                    "targetAuthor": false
                },
                {
                    "rank": 11,
                    "lastName": "Buck",
                    "firstName": "Jochen",
                    "initials": "J",
                    "targetAuthor": true
                },
                {
                    "rank": 12,
                    "lastName": "Levin",
                    "firstName": "Lonny R",
                    "initials": "L",
                    "targetAuthor": false
                },
                {
                    "rank": 13,
                    "lastName": "Nathan",
                    "firstName": "Carl",
                    "initials": "C",
                    "targetAuthor": false
                }
            ],
            "volume": "202",
            "issue": "3",
            "pages": "353-61",
            "evidence": {
                "authorNameEvidence": {
                    "institutionalAuthorName": {
                        "firstName": "Jochen",
                        "firstInitial": "J",
                        "lastName": "Buck"
                    },
                    "articleAuthorName": {
                        "firstName": "Jochen",
                        "firstInitial": "J",
                        "lastName": "Buck"
                    },
                    "nameScoreTotal": 3.31,
                    "nameMatchFirstType": "full-exact",
                    "nameMatchFirstScore": 1.852,
                    "nameMatchMiddleType": "identityNull-MatchNotAttempted",
                    "nameMatchMiddleScore": 0.794,
                    "nameMatchLastType": "full-exact",
                    "nameMatchLastScore": 0.664,
                    "nameMatchModifierScore": 0.0
                },
                "journalCategoryEvidence": {
                    "journalSubfieldScienceMetrixLabel": "Immunology",
                    "journalSubfieldScienceMetrixID": 111,
                    "journalSubfieldDepartment": "Pharmacology",
                    "journalSubfieldScore": -0.0376
                },
                "affiliationEvidence": {
                    "scopusTargetAuthorAffiliation": [
                        {
                            "targetAuthorInstitutionalAffiliationSource": "SCOPUS",
                            "targetAuthorInstitutionalAffiliationIdentity": "Weill Cornell Medicine",
                            "targetAuthorInstitutionalAffiliationArticleScopusLabel": "Weill Cornell Medicine",
                            "targetAuthorInstitutionalAffiliationArticleScopusAffiliationId": 60007997,
                            "targetAuthorInstitutionalAffiliationMatchType": "POSITIVE_MATCH_INDIVIDUAL",
                            "targetAuthorInstitutionalAffiliationMatchTypeScore": 1.8
                        }
                    ],
                    "scopusNonTargetAuthorAffiliation": {
                        "nonTargetAuthorInstitutionalAffiliationSource": "SCOPUS",
                        "nonTargetAuthorInstitutionalAffiliationMatchKnownInstitution": [
                            "Weill Cornell Medicine, 60007997, 11"
                        ],
                        "nonTargetAuthorInstitutionalAffiliationMatchCollaboratingInstitution": [
                            "Rockefeller University, 60026827, 1"
                        ],
                        "nonTargetAuthorInstitutionalAffiliationScore": 0.83
                    }
                },
                "relationshipEvidence": {
                    "relationshipEvidenceTotalScore": 8.42,
                    "relationshipNegativeMatch": {
                        "relationshipNonMatchCount": 8.0,
                        "relationshipNonMatchScore": -0.048,
                        "relationshipMinimumTotalScore": -1.592
                    },
                    "relationshipPositiveMatch": [
                        {
                            "relationshipNameArticle": {
                                "firstName": "Alexander",
                                "firstInitial": "A",
                                "lastName": "Stessin"
                            },
                            "relationshipNameIdentity": {
                                "firstName": "Alexander",
                                "firstInitial": "A",
                                "middleName": "M",
                                "middleInitial": "M",
                                "lastName": "Stessin"
                            },
                            "relationshipType": [
                                "Co-investigator"
                            ],
                            "relationshipMatchType": "verbose",
                            "relationshipMatchingScore": 0.52,
                            "relationshipVerboseMatchModifierScore": 1.68,
                            "relationshipMatchModifierMentor": 0.0,
                            "relationshipMatchModifierMentorSeniorAuthor": 0.0,
                            "relationshipMatchModifierManager": 0.0,
                            "relationshipMatchModifierManagerSeniorAuthor": 0.0
                        },
                        {
                            "relationshipNameArticle": {
                                "firstName": "Kenneth",
                                "firstInitial": "K",
                                "lastName": "Hess"
                            },
                            "relationshipNameIdentity": {
                                "firstName": "Kenneth",
                                "firstInitial": "K",
                                "lastName": "Hess"
                            },
                            "relationshipType": [
                                "Co-investigator"
                            ],
                            "relationshipMatchType": "verbose",
                            "relationshipMatchingScore": 0.52,
                            "relationshipVerboseMatchModifierScore": 1.68,
                            "relationshipMatchModifierMentor": 0.0,
                            "relationshipMatchModifierMentorSeniorAuthor": 0.0,
                            "relationshipMatchModifierManager": 0.0,
                            "relationshipMatchModifierManagerSeniorAuthor": 0.0
                        },
                        {
                            "relationshipNameArticle": {
                                "firstName": "Lonny R",
                                "firstInitial": "L",
                                "lastName": "Levin"
                            },
                            "relationshipNameIdentity": {
                                "firstName": "Lonny",
                                "firstInitial": "L",
                                "middleName": "R.",
                                "middleInitial": "R",
                                "lastName": "Levin"
                            },
                            "relationshipType": [
                                "Co-investigator",
                                "Shared organizational unit"
                            ],
                            "relationshipMatchType": "verbose",
                            "relationshipMatchingScore": 0.52,
                            "relationshipVerboseMatchModifierScore": 1.68,
                            "relationshipMatchModifierMentor": 0.0,
                            "relationshipMatchModifierMentorSeniorAuthor": 0.0,
                            "relationshipMatchModifierManager": 0.0,
                            "relationshipMatchModifierManagerSeniorAuthor": 0.0
                        },
                        {
                            "relationshipNameArticle": {
                                "firstName": "Carl",
                                "firstInitial": "C",
                                "lastName": "Nathan"
                            },
                            "relationshipNameIdentity": {
                                "firstName": "Carl",
                                "firstInitial": "C",
                                "middleName": "F.",
                                "middleInitial": "F",
                                "lastName": "Nathan"
                            },
                            "relationshipType": [
                                "Co-investigator"
                            ],
                            "relationshipMatchType": "verbose",
                            "relationshipMatchingScore": 0.52,
                            "relationshipVerboseMatchModifierScore": 1.68,
                            "relationshipMatchModifierMentor": 0.0,
                            "relationshipMatchModifierMentorSeniorAuthor": 0.0,
                            "relationshipMatchModifierManager": 0.0,
                            "relationshipMatchModifierManagerSeniorAuthor": 0.0
                        }
                    ]
                },
                "grantEvidence": {
                    "grants": [
                        {
                            "institutionGrant": "HD-38722",
                            "articleGrant": "HD38722",
                            "grantMatchScore": 2.253
                        },
                        {
                            "institutionGrant": "GM-62328",
                            "articleGrant": "R01 GM062328",
                            "grantMatchScore": 2.253
                        }
                    ]
                },
                "educationYearEvidence": {
                    "identityDoctoralYear": 1983,
                    "articleYear": 2005,
                    "discrepancyDegreeYearBachelorScore": 0.0,
                    "discrepancyDegreeYearDoctoral": 22,
                    "discrepancyDegreeYearDoctoralScore": 0.9
                },
                "personTypeEvidence": {
                    "personType": "academic-faculty-weillfulltime",
                    "personTypeScore": 0.0
                },
                "articleCountEvidence": {
                    "countArticlesRetrieved": 758.0,
                    "articleCountScore": 0.07193012502140778
                },
                "averageClusteringEvidence": {
                    "totalArticleScoreWithoutClustering": 19.8,
                    "clusterScoreAverage": 14.02,
                    "clusterReliabilityScore": 1.0,
                    "clusterScoreModificationOfTotalScore": -3.82,
                    "clusterIdentifier": 17
                }
            }
        },
        {
            "pmid": 20018667,
            "pmcid": "PMC2806762",
            "totalArticleScoreStandardized": 10.0,
            "totalArticleScoreNonStandardized": 15.95,
            "userAssertion": "ACCEPTED",
            "publicationDateDisplay": "2009 Dec 14",
            "publicationDateStandardized": "2009-12-14",
            "datePublicationAddedToEntrez": "2009-12-19",
            "doi": "10.1073/pnas.0911790107",
            "publicationType": {
                "publicationTypeCanonical": "Academic Article",
                "publicationTypePubMed": [
                    "Journal Article",
                    "Research Support, N.I.H., Extramural",
                    "Research Support, Non-U.S. Gov't"
                ],
                "publicationTypeScopus": {
                    "publicationTypeScopusAbbreviation": "ar",
                    "publicationTypeScopusLabel": "Article"
                }
            },
            "timesCited": 66,
            "publicationAbstract": "pH homeostasis is essential for life, yet it remains unclear how animals sense their systemic acid/base (A/B) status. Soluble adenylyl cyclase (sAC) is an evolutionary conserved signaling enzyme that produces the second messenger cAMP in response to bicarbonate ions (HCO(3)(-)). We cloned the sAC ortholog from the dogfish, a shark that regulates blood A/B by absorbing and secreting protons (H(+)) and HCO(3)(-) at its gills. Similar to mammalian sAC, dogfish soluble adenylyl cyclase (dfsAC) is activated by HCO(3)(-) and can be inhibited by two structurally and mechanistically distinct small molecule inhibitors. dfsAC is expressed in the gill epithelium, where the subset of base-secreting cells resides. Injection of inhibitors into animals under alkaline stress confirmed that dfsAC is essential for maintaining systemic pH and HCO(3)(-) levels in the whole organism. One of the downstream effects of dfsAC is to promote the insertion of vacuolar proton pumps into the basolateral membrane to absorb H(+) into the blood. sAC orthologs are present throughout metazoans, and mammalian sAC is expressed in A/B regulatory organs, suggesting that systemic A/B sensing via sAC is widespread in the animal kingdom.",
            "articleKeywords": [
                {
                    "keyword": "Acid-Base Equilibrium",
                    "type": "MESH_MAJOR"
                },
                {
                    "keyword": "Adenylyl Cyclases",
                    "type": "MESH_MAJOR"
                },
                {
                    "keyword": "Bicarbonates",
                    "type": "MESH_MAJOR"
                },
                {
                    "keyword": "Homeostasis",
                    "type": "MESH_MAJOR"
                }
            ],
            "scopusDocID": "76249129622",
            "journalTitleVerbose": "Proceedings of the National Academy of Sciences of the United States of America",
            "issn": [
                {
                    "issntype": "Electronic",
                    "issn": "1091-6490"
                },
                {
                    "issntype": "Linking",
                    "issn": "0027-8424"
                }
            ],
            "journalTitleISOabbreviation": "Proc. Natl. Acad. Sci. U.S.A.",
            "articleTitle": "Bicarbonate-sensing soluble adenylyl cyclase is an essential sensor for acid/base homeostasis.",
            "reCiterArticleAuthorFeatures": [
                {
                    "rank": 1,
                    "lastName": "Tresguerres",
                    "firstName": "Martin",
                    "initials": "M",
                    "targetAuthor": false
                },
                {
                    "rank": 2,
                    "lastName": "Parks",
                    "firstName": "Scott K",
                    "initials": "S",
                    "targetAuthor": false
                },
                {
                    "rank": 3,
                    "lastName": "Salazar",
                    "firstName": "Eric",
                    "initials": "E",
                    "targetAuthor": false
                },
                {
                    "rank": 4,
                    "lastName": "Levin",
                    "firstName": "Lonny R",
                    "initials": "L",
                    "targetAuthor": false
                },
                {
                    "rank": 5,
                    "lastName": "Goss",
                    "firstName": "Greg G",
                    "initials": "G",
                    "targetAuthor": false
                },
                {
                    "rank": 6,
                    "lastName": "Buck",
                    "firstName": "Jochen",
                    "initials": "J",
                    "targetAuthor": true
                }
            ],
            "volume": "107",
            "issue": "1",
            "pages": "442-7",
            "evidence": {
                "authorNameEvidence": {
                    "institutionalAuthorName": {
                        "firstName": "Jochen",
                        "firstInitial": "J",
                        "lastName": "Buck"
                    },
                    "articleAuthorName": {
                        "firstName": "Jochen",
                        "firstInitial": "J",
                        "lastName": "Buck"
                    },
                    "nameScoreTotal": 3.31,
                    "nameMatchFirstType": "full-exact",
                    "nameMatchFirstScore": 1.852,
                    "nameMatchMiddleType": "identityNull-MatchNotAttempted",
                    "nameMatchMiddleScore": 0.794,
                    "nameMatchLastType": "full-exact",
                    "nameMatchLastScore": 0.664,
                    "nameMatchModifierScore": 0.0
                },
                "affiliationEvidence": {
                    "scopusTargetAuthorAffiliation": [
                        {
                            "targetAuthorInstitutionalAffiliationSource": "SCOPUS",
                            "targetAuthorInstitutionalAffiliationIdentity": "Weill Cornell Medicine",
                            "targetAuthorInstitutionalAffiliationArticleScopusLabel": "Weill Cornell Medicine",
                            "targetAuthorInstitutionalAffiliationArticleScopusAffiliationId": 60007997,
                            "targetAuthorInstitutionalAffiliationMatchType": "POSITIVE_MATCH_INDIVIDUAL",
                            "targetAuthorInstitutionalAffiliationMatchTypeScore": 1.8
                        }
                    ],
                    "scopusNonTargetAuthorAffiliation": {
                        "nonTargetAuthorInstitutionalAffiliationSource": "SCOPUS",
                        "nonTargetAuthorInstitutionalAffiliationMatchKnownInstitution": [
                            "Weill Cornell Medicine, 60007997, 3"
                        ],
                        "nonTargetAuthorInstitutionalAffiliationScore": 0.34
                    }
                },
                "relationshipEvidence": {
                    "relationshipEvidenceTotalScore": 4.26,
                    "relationshipNegativeMatch": {
                        "relationshipNonMatchCount": 3.0,
                        "relationshipNonMatchScore": -0.048,
                        "relationshipMinimumTotalScore": -1.592
                    },
                    "relationshipPositiveMatch": [
                        {
                            "relationshipNameArticle": {
                                "firstName": "Martin",
                                "firstInitial": "M",
                                "lastName": "Tresguerres"
                            },
                            "relationshipNameIdentity": {
                                "firstName": "Martin",
                                "firstInitial": "M",
                                "lastName": "Tresguerres"
                            },
                            "relationshipType": [
                                "Co-investigator"
                            ],
                            "relationshipMatchType": "verbose",
                            "relationshipMatchingScore": 0.52,
                            "relationshipVerboseMatchModifierScore": 1.68,
                            "relationshipMatchModifierMentor": 0.0,
                            "relationshipMatchModifierMentorSeniorAuthor": 0.0,
                            "relationshipMatchModifierManager": 0.0,
                            "relationshipMatchModifierManagerSeniorAuthor": 0.0
                        },
                        {
                            "relationshipNameArticle": {
                                "firstName": "Lonny R",
                                "firstInitial": "L",
                                "lastName": "Levin"
                            },
                            "relationshipNameIdentity": {
                                "firstName": "Lonny",
                                "firstInitial": "L",
                                "middleName": "R.",
                                "middleInitial": "R",
                                "lastName": "Levin"
                            },
                            "relationshipType": [
                                "Co-investigator",
                                "Shared organizational unit"
                            ],
                            "relationshipMatchType": "verbose",
                            "relationshipMatchingScore": 0.52,
                            "relationshipVerboseMatchModifierScore": 1.68,
                            "relationshipMatchModifierMentor": 0.0,
                            "relationshipMatchModifierMentorSeniorAuthor": 0.0,
                            "relationshipMatchModifierManager": 0.0,
                            "relationshipMatchModifierManagerSeniorAuthor": 0.0
                        }
                    ]
                },
                "grantEvidence": {
                    "grants": [
                        {
                            "institutionGrant": "NS-55255",
                            "articleGrant": "NS55255",
                            "grantMatchScore": 2.253
                        },
                        {
                            "institutionGrant": "GM-62328",
                            "articleGrant": "R01 GM062328",
                            "grantMatchScore": 2.253
                        },
                        {
                            "institutionGrant": "HD-59913",
                            "articleGrant": "R01 HD059913",
                            "grantMatchScore": 2.253
                        },
                        {
                            "institutionGrant": "GM-7739",
                            "articleGrant": "T32 GM007739",
                            "grantMatchScore": 2.253
                        }
                    ]
                },
                "educationYearEvidence": {
                    "identityDoctoralYear": 1983,
                    "articleYear": 2009,
                    "discrepancyDegreeYearBachelorScore": 0.0,
                    "discrepancyDegreeYearDoctoral": 26,
                    "discrepancyDegreeYearDoctoralScore": 0.9
                },
                "personTypeEvidence": {
                    "personType": "academic-faculty-weillfulltime",
                    "personTypeScore": 0.0
                },
                "articleCountEvidence": {
                    "countArticlesRetrieved": 758.0,
                    "articleCountScore": 0.07193012502140778
                },
                "averageClusteringEvidence": {
                    "totalArticleScoreWithoutClustering": 19.69,
                    "clusterScoreAverage": 14.02,
                    "clusterReliabilityScore": 1.0,
                    "clusterScoreModificationOfTotalScore": -3.75,
                    "clusterIdentifier": 17
                }
            }
        },
        {
            "pmid": 22998876,
            "pmcid": "PMC3630998",
            "totalArticleScoreStandardized": 10.0,
            "totalArticleScoreNonStandardized": 15.9,
            "userAssertion": "ACCEPTED",
            "publicationDateDisplay": "2012 Sep 20",
            "publicationDateStandardized": "2012-09-20",
            "datePublicationAddedToEntrez": "2012-09-25",
            "doi": "10.1016/j.neuron.2012.08.032",
            "publicationType": {
                "publicationTypeCanonical": "Academic Article",
                "publicationTypePubMed": [
                    "Journal Article",
                    "Research Support, Non-U.S. Gov't"
                ],
                "publicationTypeScopus": {
                    "publicationTypeScopusAbbreviation": "ar",
                    "publicationTypeScopusLabel": "Article"
                }
            },
            "timesCited": 154,
            "publicationAbstract": "Astrocytes are proposed to participate in brain energy metabolism by supplying substrates to neurons from their glycogen stores and from glycolysis. However, the molecules involved in metabolic sensing and the molecular pathways responsible for metabolic coupling between different cell types in the brain are not fully understood. Here we show that a recently cloned bicarbonate (HCO₃⁻) sensor, soluble adenylyl cyclase (sAC), is highly expressed in astrocytes and becomes activated in response to HCO₃⁻ entry via the electrogenic NaHCO₃ cotransporter (NBC). Activated sAC increases intracellular cAMP levels, causing glycogen breakdown, enhanced glycolysis, and the release of lactate into the extracellular space, which is subsequently taken up by neurons for use as an energy substrate. This process is recruited over a broad physiological range of [K⁺](ext) and also during aglycemic episodes, helping to maintain synaptic function. These data reveal a molecular pathway in astrocytes that is responsible for brain metabolic coupling to neurons.",
            "articleKeywords": [
                {
                    "keyword": "Adenylyl Cyclases",
                    "type": "MESH_MAJOR"
                },
                {
                    "keyword": "Astrocytes",
                    "type": "MESH_MAJOR"
                },
                {
                    "keyword": "Bicarbonates",
                    "type": "MESH_MAJOR"
                },
                {
                    "keyword": "Hippocampus",
                    "type": "MESH_MAJOR"
                },
                {
                    "keyword": "Neurons",
                    "type": "MESH_MAJOR"
                }
            ],
            "scopusDocID": "84866482758",
            "journalTitleVerbose": "Neuron",
            "issn": [
                {
                    "issntype": "Electronic",
                    "issn": "1097-4199"
                },
                {
                    "issntype": "Linking",
                    "issn": "0896-6273"
                }
            ],
            "journalTitleISOabbreviation": "Neuron",
            "articleTitle": "Metabolic communication between astrocytes and neurons via bicarbonate-responsive soluble adenylyl cyclase.",
            "reCiterArticleAuthorFeatures": [
                {
                    "rank": 1,
                    "lastName": "Choi",
                    "firstName": "Hyun B",
                    "initials": "H",
                    "targetAuthor": false
                },
                {
                    "rank": 2,
                    "lastName": "Gordon",
                    "firstName": "Grant R J",
                    "initials": "G",
                    "targetAuthor": false
                },
                {
                    "rank": 3,
                    "lastName": "Zhou",
                    "firstName": "Ning",
                    "initials": "N",
                    "targetAuthor": false
                },
                {
                    "rank": 4,
                    "lastName": "Tai",
                    "firstName": "Chao",
                    "initials": "C",
                    "targetAuthor": false
                },
                {
                    "rank": 5,
                    "lastName": "Rungta",
                    "firstName": "Ravi L",
                    "initials": "R",
                    "targetAuthor": false
                },
                {
                    "rank": 6,
                    "lastName": "Martinez",
                    "firstName": "Jennifer",
                    "initials": "J",
                    "targetAuthor": false
                },
                {
                    "rank": 7,
                    "lastName": "Milner",
                    "firstName": "Teresa A",
                    "initials": "T",
                    "targetAuthor": false
                },
                {
                    "rank": 8,
                    "lastName": "Ryu",
                    "firstName": "Jae K",
                    "initials": "J",
                    "targetAuthor": false
                },
                {
                    "rank": 9,
                    "lastName": "McLarnon",
                    "firstName": "James G",
                    "initials": "J",
                    "targetAuthor": false
                },
                {
                    "rank": 10,
                    "lastName": "Tresguerres",
                    "firstName": "Martin",
                    "initials": "M",
                    "targetAuthor": false
                },
                {
                    "rank": 11,
                    "lastName": "Levin",
                    "firstName": "Lonny R",
                    "initials": "L",
                    "targetAuthor": false
                },
                {
                    "rank": 12,
                    "lastName": "Buck",
                    "firstName": "Jochen",
                    "initials": "J",
                    "targetAuthor": true
                },
                {
                    "rank": 13,
                    "lastName": "MacVicar",
                    "firstName": "Brian A",
                    "initials": "B",
                    "targetAuthor": false
                }
            ],
            "volume": "75",
            "issue": "6",
            "pages": "1094-104",
            "evidence": {
                "authorNameEvidence": {
                    "institutionalAuthorName": {
                        "firstName": "Jochen",
                        "firstInitial": "J",
                        "lastName": "Buck"
                    },
                    "articleAuthorName": {
                        "firstName": "Jochen",
                        "firstInitial": "J",
                        "lastName": "Buck"
                    },
                    "nameScoreTotal": 3.31,
                    "nameMatchFirstType": "full-exact",
                    "nameMatchFirstScore": 1.852,
                    "nameMatchMiddleType": "identityNull-MatchNotAttempted",
                    "nameMatchMiddleScore": 0.794,
                    "nameMatchLastType": "full-exact",
                    "nameMatchLastScore": 0.664,
                    "nameMatchModifierScore": 0.0
                },
                "journalCategoryEvidence": {
                    "journalSubfieldScienceMetrixLabel": "Neurology & Neurosurgery",
                    "journalSubfieldScienceMetrixID": 113,
                    "journalSubfieldDepartment": "Pharmacology",
                    "journalSubfieldScore": 0.2961
                },
                "affiliationEvidence": {
                    "scopusTargetAuthorAffiliation": [
                        {
                            "targetAuthorInstitutionalAffiliationSource": "SCOPUS",
                            "targetAuthorInstitutionalAffiliationIdentity": "Weill Cornell Medicine",
                            "targetAuthorInstitutionalAffiliationArticleScopusLabel": "Weill Cornell Medicine",
                            "targetAuthorInstitutionalAffiliationArticleScopusAffiliationId": 60007997,
                            "targetAuthorInstitutionalAffiliationMatchType": "POSITIVE_MATCH_INDIVIDUAL",
                            "targetAuthorInstitutionalAffiliationMatchTypeScore": 1.8
                        }
                    ],
                    "scopusNonTargetAuthorAffiliation": {
                        "nonTargetAuthorInstitutionalAffiliationSource": "SCOPUS",
                        "nonTargetAuthorInstitutionalAffiliationMatchKnownInstitution": [
                            "Weill Cornell Medicine, 60007997, 4"
                        ],
                        "nonTargetAuthorInstitutionalAffiliationScore": 0.24
                    }
                },
                "relationshipEvidence": {
                    "relationshipEvidenceTotalScore": 3.92,
                    "relationshipNegativeMatch": {
                        "relationshipNonMatchCount": 10.0,
                        "relationshipNonMatchScore": -0.048,
                        "relationshipMinimumTotalScore": -1.592
                    },
                    "relationshipPositiveMatch": [
                        {
                            "relationshipNameArticle": {
                                "firstName": "Martin",
                                "firstInitial": "M",
                                "lastName": "Tresguerres"
                            },
                            "relationshipNameIdentity": {
                                "firstName": "Martin",
                                "firstInitial": "M",
                                "lastName": "Tresguerres"
                            },
                            "relationshipType": [
                                "Co-investigator"
                            ],
                            "relationshipMatchType": "verbose",
                            "relationshipMatchingScore": 0.52,
                            "relationshipVerboseMatchModifierScore": 1.68,
                            "relationshipMatchModifierMentor": 0.0,
                            "relationshipMatchModifierMentorSeniorAuthor": 0.0,
                            "relationshipMatchModifierManager": 0.0,
                            "relationshipMatchModifierManagerSeniorAuthor": 0.0
                        },
                        {
                            "relationshipNameArticle": {
                                "firstName": "Lonny R",
                                "firstInitial": "L",
                                "lastName": "Levin"
                            },
                            "relationshipNameIdentity": {
                                "firstName": "Lonny",
                                "firstInitial": "L",
                                "middleName": "R.",
                                "middleInitial": "R",
                                "lastName": "Levin"
                            },
                            "relationshipType": [
                                "Co-investigator",
                                "Shared organizational unit"
                            ],
                            "relationshipMatchType": "verbose",
                            "relationshipMatchingScore": 0.52,
                            "relationshipVerboseMatchModifierScore": 1.68,
                            "relationshipMatchModifierMentor": 0.0,
                            "relationshipMatchModifierMentorSeniorAuthor": 0.0,
                            "relationshipMatchModifierManager": 0.0,
                            "relationshipMatchModifierManagerSeniorAuthor": 0.0
                        }
                    ]
                },
                "grantEvidence": {
                    "grants": [
                        {
                            "institutionGrant": "HD-38722",
                            "articleGrant": "R01 HD038722",
                            "grantMatchScore": 2.253
                        },
                        {
                            "institutionGrant": "GM-62328",
                            "articleGrant": "R01 GM062328",
                            "grantMatchScore": 2.253
                        },
                        {
                            "institutionGrant": "NS-55255",
                            "articleGrant": "R01 NS055255",
                            "grantMatchScore": 2.253
                        },
                        {
                            "institutionGrant": "HD-59913",
                            "articleGrant": "R01 HD059913",
                            "grantMatchScore": 2.253
                        }
                    ]
                },
                "educationYearEvidence": {
                    "identityDoctoralYear": 1983,
                    "articleYear": 2012,
                    "discrepancyDegreeYearBachelorScore": 0.0,
                    "discrepancyDegreeYearDoctoral": 29,
                    "discrepancyDegreeYearDoctoralScore": 0.9
                },
                "personTypeEvidence": {
                    "personType": "academic-faculty-weillfulltime",
                    "personTypeScore": 0.0
                },
                "articleCountEvidence": {
                    "countArticlesRetrieved": 758.0,
                    "articleCountScore": 0.07193012502140778
                },
                "averageClusteringEvidence": {
                    "totalArticleScoreWithoutClustering": 19.55,
                    "clusterScoreAverage": 14.02,
                    "clusterReliabilityScore": 1.0,
                    "clusterScoreModificationOfTotalScore": -3.65,
                    "clusterIdentifier": 17
                }
            }
        },
        {
            "pmid": 16934836,
            "pmcid": "PMC3662476",
            "totalArticleScoreStandardized": 10.0,
            "totalArticleScoreNonStandardized": 15.89,
            "userAssertion": "ACCEPTED",
            "publicationDateDisplay": "2006 Jul 28",
            "publicationDateStandardized": "2006-07-28",
            "datePublicationAddedToEntrez": "2006-08-29",
            "publicationType": {
                "publicationTypeCanonical": "Review",
                "publicationTypePubMed": [
                    "Journal Article",
                    "Research Support, N.I.H., Extramural",
                    "Research Support, Non-U.S. Gov't",
                    "Review"
                ],
                "publicationTypeScopus": {
                    "publicationTypeScopusAbbreviation": "re",
                    "publicationTypeScopusLabel": "Review"
                }
            },
            "timesCited": 204,
            "publicationAbstract": "The second messenger cAMP has been extensively studied for half a century, but the plethora of regulatory mechanisms controlling cAMP synthesis in mammalian cells is just beginning to be revealed. In mammalian cells, cAMP is produced by two evolutionary related families of adenylyl cyclases, soluble adenylyl cyclases (sAC) and transmembrane adenylyl cyclases (tmAC). These two enzyme families serve distinct physiological functions. They share a conserved overall architecture in their catalytic domains and a common catalytic mechanism, but they differ in their sub-cellular localizations and responses to various regulators. The major regulators of tmACs are heterotrimeric G proteins, which transduce extracellular signals via G protein-coupled receptors. sAC enzymes, in contrast, are regulated by the intracellular signaling molecules bicarbonate and calcium. Here, we discuss and compare the biochemical, structural and regulatory characteristics of the two mammalian AC families. This comparison reveals the mechanisms underlying their different properties but also illustrates many unifying themes for these evolutionary related signaling enzymes.",
            "articleKeywords": [
                {
                    "keyword": "Cyclic AMP",
                    "type": "MESH_MAJOR"
                }
            ],
            "scopusDocID": "33748329399",
            "journalTitleVerbose": "Journal of molecular biology",
            "issn": [
                {
                    "issntype": "Print",
                    "issn": "0022-2836"
                },
                {
                    "issntype": "Linking",
                    "issn": "0022-2836"
                }
            ],
            "journalTitleISOabbreviation": "J. Mol. Biol.",
            "articleTitle": "Molecular details of cAMP generation in mammalian cells: a tale of two systems.",
            "reCiterArticleAuthorFeatures": [
                {
                    "rank": 1,
                    "lastName": "Kamenetsky",
                    "firstName": "Margarita",
                    "initials": "M",
                    "targetAuthor": false
                },
                {
                    "rank": 2,
                    "lastName": "Middelhaufe",
                    "firstName": "Sabine",
                    "initials": "S",
                    "targetAuthor": false
                },
                {
                    "rank": 3,
                    "lastName": "Bank",
                    "firstName": "Erin M",
                    "initials": "E",
                    "targetAuthor": false
                },
                {
                    "rank": 4,
                    "lastName": "Levin",
                    "firstName": "Lonny R",
                    "initials": "L",
                    "targetAuthor": false
                },
                {
                    "rank": 5,
                    "lastName": "Buck",
                    "firstName": "Jochen",
                    "initials": "J",
                    "targetAuthor": true
                },
                {
                    "rank": 6,
                    "lastName": "Steegborn",
                    "firstName": "Clemens",
                    "initials": "C",
                    "targetAuthor": false
                }
            ],
            "volume": "362",
            "issue": "4",
            "pages": "623-39",
            "evidence": {
                "authorNameEvidence": {
                    "institutionalAuthorName": {
                        "firstName": "Jochen",
                        "firstInitial": "J",
                        "lastName": "Buck"
                    },
                    "articleAuthorName": {
                        "firstName": "Jochen",
                        "firstInitial": "J",
                        "lastName": "Buck"
                    },
                    "nameScoreTotal": 3.31,
                    "nameMatchFirstType": "full-exact",
                    "nameMatchFirstScore": 1.852,
                    "nameMatchMiddleType": "identityNull-MatchNotAttempted",
                    "nameMatchMiddleScore": 0.794,
                    "nameMatchLastType": "full-exact",
                    "nameMatchLastScore": 0.664,
                    "nameMatchModifierScore": 0.0
                },
                "journalCategoryEvidence": {
                    "journalSubfieldScienceMetrixLabel": "Biochemistry & Molecular Biology",
                    "journalSubfieldScienceMetrixID": 86,
                    "journalSubfieldDepartment": "Pharmacology",
                    "journalSubfieldScore": 1.88
                },
                "affiliationEvidence": {
                    "scopusTargetAuthorAffiliation": [
                        {
                            "targetAuthorInstitutionalAffiliationSource": "SCOPUS",
                            "targetAuthorInstitutionalAffiliationIdentity": "Weill Cornell Medicine",
                            "targetAuthorInstitutionalAffiliationArticleScopusLabel": "Weill Cornell Medicine",
                            "targetAuthorInstitutionalAffiliationArticleScopusAffiliationId": 60007997,
                            "targetAuthorInstitutionalAffiliationMatchType": "POSITIVE_MATCH_INDIVIDUAL",
                            "targetAuthorInstitutionalAffiliationMatchTypeScore": 1.8
                        }
                    ],
                    "scopusNonTargetAuthorAffiliation": {
                        "nonTargetAuthorInstitutionalAffiliationSource": "SCOPUS",
                        "nonTargetAuthorInstitutionalAffiliationMatchKnownInstitution": [
                            "Weill Cornell Medicine, 60007997, 3"
                        ],
                        "nonTargetAuthorInstitutionalAffiliationScore": 0.54
                    }
                },
                "relationshipEvidence": {
                    "relationshipEvidenceTotalScore": 2.01,
                    "relationshipNegativeMatch": {
                        "relationshipNonMatchCount": 4.0,
                        "relationshipNonMatchScore": -0.048,
                        "relationshipMinimumTotalScore": -1.592
                    },
                    "relationshipPositiveMatch": [
                        {
                            "relationshipNameArticle": {
                                "firstName": "Lonny R",
                                "firstInitial": "L",
                                "lastName": "Levin"
                            },
                            "relationshipNameIdentity": {
                                "firstName": "Lonny",
                                "firstInitial": "L",
                                "middleName": "R.",
                                "middleInitial": "R",
                                "lastName": "Levin"
                            },
                            "relationshipType": [
                                "Co-investigator",
                                "Shared organizational unit"
                            ],
                            "relationshipMatchType": "verbose",
                            "relationshipMatchingScore": 0.52,
                            "relationshipVerboseMatchModifierScore": 1.68,
                            "relationshipMatchModifierMentor": 0.0,
                            "relationshipMatchModifierMentorSeniorAuthor": 0.0,
                            "relationshipMatchModifierManager": 0.0,
                            "relationshipMatchModifierManagerSeniorAuthor": 0.0
                        }
                    ]
                },
                "grantEvidence": {
                    "grants": [
                        {
                            "institutionGrant": "GM-73546",
                            "articleGrant": "T32 GM073546",
                            "grantMatchScore": 2.253
                        },
                        {
                            "institutionGrant": "HD-38722",
                            "articleGrant": "HD38722",
                            "grantMatchScore": 2.253
                        },
                        {
                            "institutionGrant": "AI-64842",
                            "articleGrant": "R01 AI064842",
                            "grantMatchScore": 2.253
                        },
                        {
                            "institutionGrant": "GM-62328",
                            "articleGrant": "R01 GM062328",
                            "grantMatchScore": 2.253
                        }
                    ]
                },
                "educationYearEvidence": {
                    "identityDoctoralYear": 1983,
                    "articleYear": 2006,
                    "discrepancyDegreeYearBachelorScore": 0.0,
                    "discrepancyDegreeYearDoctoral": 23,
                    "discrepancyDegreeYearDoctoralScore": 0.9
                },
                "personTypeEvidence": {
                    "personType": "academic-faculty-weillfulltime",
                    "personTypeScore": 0.0
                },
                "articleCountEvidence": {
                    "countArticlesRetrieved": 758.0,
                    "articleCountScore": 0.07193012502140778
                },
                "averageClusteringEvidence": {
                    "totalArticleScoreWithoutClustering": 19.52,
                    "clusterScoreAverage": 14.02,
                    "clusterReliabilityScore": 1.0,
                    "clusterScoreModificationOfTotalScore": -3.63,
                    "clusterIdentifier": 17
                }
            }
        },
        {
            "pmid": 17680672,
            "pmcid": "PMC2587045",
            "totalArticleScoreStandardized": 10.0,
            "totalArticleScoreNonStandardized": 15.46,
            "userAssertion": "ACCEPTED",
            "publicationDateDisplay": "2008 Jan 01",
            "publicationDateStandardized": "2008-01-01",
            "datePublicationAddedToEntrez": "2007-08-08",
            "publicationType": {
                "publicationTypeCanonical": "Academic Article",
                "publicationTypePubMed": [
                    "Journal Article",
                    "Research Support, N.I.H., Extramural",
                    "Research Support, Non-U.S. Gov't"
                ],
                "publicationTypeScopus": {
                    "publicationTypeScopusAbbreviation": "ar",
                    "publicationTypeScopusLabel": "Article"
                }
            },
            "timesCited": 13,
            "publicationAbstract": "In a model for neuronal movement, PC12 cells undergo fast migration in response to nerve growth factor (NGF) and phorbol ester (PMA). We previously showed that NGF increases intracellular cAMP via activation of soluble adenylyl cyclase (sAC). In this report, we demonstrate that sAC activation is an essential component of NGF- + PMA-induced fast migration in PC12 cells. Interestingly, PMA also raises intracellular cAMP but does so by stimulating transmembrane adenylyl cyclases (tmAC); however, this tmAC-generated cAMP does not contribute to fast migration. Therefore, cells must possess independent pools of cAMP capable of modulating distinct functions.",
            "articleKeywords": [
                {
                    "keyword": "Adenylyl Cyclases",
                    "type": "MESH_MAJOR"
                },
                {
                    "keyword": "Cell Movement",
                    "type": "MESH_MAJOR"
                },
                {
                    "keyword": "Cyclic AMP",
                    "type": "MESH_MAJOR"
                }
            ],
            "scopusDocID": "38049095842",
            "journalTitleVerbose": "Journal of neuroscience research",
            "issn": [
                {
                    "issntype": "Print",
                    "issn": "0360-4012"
                },
                {
                    "issntype": "Linking",
                    "issn": "0360-4012"
                }
            ],
            "journalTitleISOabbreviation": "J. Neurosci. Res.",
            "articleTitle": "\"Soluble\" adenylyl cyclase-generated cyclic adenosine monophosphate promotes fast migration in PC12 cells.",
            "reCiterArticleAuthorFeatures": [
                {
                    "rank": 1,
                    "lastName": "Young",
                    "firstName": "Jennifer J",
                    "initials": "J",
                    "targetAuthor": false
                },
                {
                    "rank": 2,
                    "lastName": "Mehdi",
                    "firstName": "Amna",
                    "initials": "A",
                    "targetAuthor": false
                },
                {
                    "rank": 3,
                    "lastName": "Stohl",
                    "firstName": "Lori L",
                    "initials": "L",
                    "targetAuthor": false
                },
                {
                    "rank": 4,
                    "lastName": "Levin",
                    "firstName": "Lonny R",
                    "initials": "L",
                    "targetAuthor": false
                },
                {
                    "rank": 5,
                    "lastName": "Buck",
                    "firstName": "Jochen",
                    "initials": "J",
                    "targetAuthor": true
                },
                {
                    "rank": 6,
                    "lastName": "Wagner",
                    "firstName": "John A",
                    "initials": "J",
                    "targetAuthor": false
                },
                {
                    "rank": 7,
                    "lastName": "Stessin",
                    "firstName": "Alexander M",
                    "initials": "A",
                    "targetAuthor": false
                }
            ],
            "volume": "86",
            "issue": "1",
            "pages": "118-24",
            "evidence": {
                "authorNameEvidence": {
                    "institutionalAuthorName": {
                        "firstName": "Jochen",
                        "firstInitial": "J",
                        "lastName": "Buck"
                    },
                    "articleAuthorName": {
                        "firstName": "Jochen",
                        "firstInitial": "J",
                        "lastName": "Buck"
                    },
                    "nameScoreTotal": 3.31,
                    "nameMatchFirstType": "full-exact",
                    "nameMatchFirstScore": 1.852,
                    "nameMatchMiddleType": "identityNull-MatchNotAttempted",
                    "nameMatchMiddleScore": 0.794,
                    "nameMatchLastType": "full-exact",
                    "nameMatchLastScore": 0.664,
                    "nameMatchModifierScore": 0.0
                },
                "journalCategoryEvidence": {
                    "journalSubfieldScienceMetrixLabel": "Neurology & Neurosurgery",
                    "journalSubfieldScienceMetrixID": 113,
                    "journalSubfieldDepartment": "Pharmacology",
                    "journalSubfieldScore": 0.2961
                },
                "affiliationEvidence": {
                    "scopusTargetAuthorAffiliation": [
                        {
                            "targetAuthorInstitutionalAffiliationSource": "SCOPUS",
                            "targetAuthorInstitutionalAffiliationIdentity": "Weill Cornell Medicine",
                            "targetAuthorInstitutionalAffiliationArticleScopusLabel": "Weill Cornell Medicine",
                            "targetAuthorInstitutionalAffiliationArticleScopusAffiliationId": 60007997,
                            "targetAuthorInstitutionalAffiliationMatchType": "POSITIVE_MATCH_INDIVIDUAL",
                            "targetAuthorInstitutionalAffiliationMatchTypeScore": 1.8
                        }
                    ],
                    "scopusNonTargetAuthorAffiliation": {
                        "nonTargetAuthorInstitutionalAffiliationSource": "SCOPUS",
                        "nonTargetAuthorInstitutionalAffiliationMatchKnownInstitution": [
                            "Weill Cornell Medicine, 60007997, 6"
                        ],
                        "nonTargetAuthorInstitutionalAffiliationScore": 0.9
                    }
                },
                "relationshipEvidence": {
                    "relationshipEvidenceTotalScore": 4.21,
                    "relationshipNegativeMatch": {
                        "relationshipNonMatchCount": 4.0,
                        "relationshipNonMatchScore": -0.048,
                        "relationshipMinimumTotalScore": -1.592
                    },
                    "relationshipPositiveMatch": [
                        {
                            "relationshipNameArticle": {
                                "firstName": "Lonny R",
                                "firstInitial": "L",
                                "lastName": "Levin"
                            },
                            "relationshipNameIdentity": {
                                "firstName": "Lonny",
                                "firstInitial": "L",
                                "middleName": "R.",
                                "middleInitial": "R",
                                "lastName": "Levin"
                            },
                            "relationshipType": [
                                "Co-investigator",
                                "Shared organizational unit"
                            ],
                            "relationshipMatchType": "verbose",
                            "relationshipMatchingScore": 0.52,
                            "relationshipVerboseMatchModifierScore": 1.68,
                            "relationshipMatchModifierMentor": 0.0,
                            "relationshipMatchModifierMentorSeniorAuthor": 0.0,
                            "relationshipMatchModifierManager": 0.0,
                            "relationshipMatchModifierManagerSeniorAuthor": 0.0
                        },
                        {
                            "relationshipNameArticle": {
                                "firstName": "Alexander M",
                                "firstInitial": "A",
                                "lastName": "Stessin"
                            },
                            "relationshipNameIdentity": {
                                "firstName": "Alexander",
                                "firstInitial": "A",
                                "middleName": "M",
                                "middleInitial": "M",
                                "lastName": "Stessin"
                            },
                            "relationshipType": [
                                "Co-investigator"
                            ],
                            "relationshipMatchType": "verbose",
                            "relationshipMatchingScore": 0.52,
                            "relationshipVerboseMatchModifierScore": 1.68,
                            "relationshipMatchModifierMentor": 0.0,
                            "relationshipMatchModifierMentorSeniorAuthor": 0.0,
                            "relationshipMatchModifierManager": 0.0,
                            "relationshipMatchModifierManagerSeniorAuthor": 0.0
                        }
                    ]
                },
                "grantEvidence": {
                    "grants": [
                        {
                            "institutionGrant": "NS-55255",
                            "articleGrant": "NS55255",
                            "grantMatchScore": 2.253
                        },
                        {
                            "institutionGrant": "AI-64842",
                            "articleGrant": "R01 AI064842",
                            "grantMatchScore": 2.253
                        },
                        {
                            "institutionGrant": "GM-62328",
                            "articleGrant": "R01 GM062328",
                            "grantMatchScore": 2.253
                        }
                    ]
                },
                "educationYearEvidence": {
                    "identityDoctoralYear": 1983,
                    "articleYear": 2008,
                    "discrepancyDegreeYearBachelorScore": 0.0,
                    "discrepancyDegreeYearDoctoral": 25,
                    "discrepancyDegreeYearDoctoralScore": 0.9
                },
                "personTypeEvidence": {
                    "personType": "academic-faculty-weillfulltime",
                    "personTypeScore": 0.0
                },
                "articleCountEvidence": {
                    "countArticlesRetrieved": 758.0,
                    "articleCountScore": 0.07193012502140778
                },
                "averageClusteringEvidence": {
                    "totalArticleScoreWithoutClustering": 18.25,
                    "clusterScoreAverage": 14.02,
                    "clusterReliabilityScore": 1.0,
                    "clusterScoreModificationOfTotalScore": -2.79,
                    "clusterIdentifier": 17
                }
            }
        },
        {
            "pmid": 23611875,
            "pmcid": "PMC3679342",
            "totalArticleScoreStandardized": 10.0,
            "totalArticleScoreNonStandardized": 15.44,
            "userAssertion": "ACCEPTED",
            "publicationDateDisplay": "2013 Apr 21",
            "publicationDateStandardized": "2013-04-21",
            "datePublicationAddedToEntrez": "2013-04-25",
            "doi": "10.1016/j.brainres.2013.04.027",
            "publicationType": {
                "publicationTypeCanonical": "Academic Article",
                "publicationTypePubMed": [
                    "Journal Article",
                    "Research Support, N.I.H., Extramural"
                ],
                "publicationTypeScopus": {
                    "publicationTypeScopusAbbreviation": "ar",
                    "publicationTypeScopusLabel": "Article"
                }
            },
            "timesCited": 27,
            "publicationAbstract": "Cyclic 3',5'-adenosine monophosphate (cAMP) is a critical and ubiquitous second messenger involved in a multitude of signaling pathways. Soluble adenylyl cyclase (sAC) is a novel source of cAMP subject to unique localization and regulation. It was originally discovered in mammalian testis and found to be activated by bicarbonate and calcium. sAC has been implicated in diverse processes, including astrocyte-neuron metabolic coupling and axonal outgrowth of neurons. However, despite these functional studies, demonstration of sAC protein expression outside of testis has been controversial. Recently, we showed sAC immunoreactivity in astrocytes, but the question of neuronal expression of sAC remained. We now describe the generation of a second sAC knockout mouse model (C2KO) designed to more definitively address questions of sAC expression, and we demonstrate conclusively using immune-electron microscopy that sAC is expressed in neuronal profiles in the central nervous system.",
            "articleKeywords": [
                {
                    "keyword": "Adenylyl Cyclases",
                    "type": "MESH_MAJOR"
                },
                {
                    "keyword": "Brain",
                    "type": "MESH_MAJOR"
                },
                {
                    "keyword": "Neurons",
                    "type": "MESH_MAJOR"
                }
            ],
            "scopusDocID": "84878754102",
            "journalTitleVerbose": "Brain research",
            "issn": [
                {
                    "issntype": "Electronic",
                    "issn": "1872-6240"
                },
                {
                    "issntype": "Linking",
                    "issn": "0006-8993"
                }
            ],
            "journalTitleISOabbreviation": "Brain Res.",
            "articleTitle": "Neuronal expression of soluble adenylyl cyclase in the mammalian brain.",
            "reCiterArticleAuthorFeatures": [
                {
                    "rank": 1,
                    "lastName": "Chen",
                    "firstName": "Jonathan",
                    "initials": "J",
                    "targetAuthor": false
                },
                {
                    "rank": 2,
                    "lastName": "Martinez",
                    "firstName": "Jennifer",
                    "initials": "J",
                    "targetAuthor": false
                },
                {
                    "rank": 3,
                    "lastName": "Milner",
                    "firstName": "Teresa A",
                    "initials": "T",
                    "targetAuthor": false
                },
                {
                    "rank": 4,
                    "lastName": "Buck",
                    "firstName": "Jochen",
                    "initials": "J",
                    "targetAuthor": true
                },
                {
                    "rank": 5,
                    "lastName": "Levin",
                    "firstName": "Lonny R",
                    "initials": "L",
                    "targetAuthor": false
                }
            ],
            "volume": "1518",
            "pages": "1-8",
            "evidence": {
                "authorNameEvidence": {
                    "institutionalAuthorName": {
                        "firstName": "Jochen",
                        "firstInitial": "J",
                        "lastName": "Buck"
                    },
                    "articleAuthorName": {
                        "firstName": "Jochen",
                        "firstInitial": "J",
                        "lastName": "Buck"
                    },
                    "nameScoreTotal": 3.31,
                    "nameMatchFirstType": "full-exact",
                    "nameMatchFirstScore": 1.852,
                    "nameMatchMiddleType": "identityNull-MatchNotAttempted",
                    "nameMatchMiddleScore": 0.794,
                    "nameMatchLastType": "full-exact",
                    "nameMatchLastScore": 0.664,
                    "nameMatchModifierScore": 0.0
                },
                "journalCategoryEvidence": {
                    "journalSubfieldScienceMetrixLabel": "Neurology & Neurosurgery",
                    "journalSubfieldScienceMetrixID": 113,
                    "journalSubfieldDepartment": "Pharmacology",
                    "journalSubfieldScore": 0.2961
                },
                "affiliationEvidence": {
                    "scopusTargetAuthorAffiliation": [
                        {
                            "targetAuthorInstitutionalAffiliationSource": "SCOPUS",
                            "targetAuthorInstitutionalAffiliationIdentity": "Weill Cornell Medicine",
                            "targetAuthorInstitutionalAffiliationArticleScopusLabel": "Weill Cornell Medicine",
                            "targetAuthorInstitutionalAffiliationArticleScopusAffiliationId": 60007997,
                            "targetAuthorInstitutionalAffiliationMatchType": "POSITIVE_MATCH_INDIVIDUAL",
                            "targetAuthorInstitutionalAffiliationMatchTypeScore": 1.8
                        }
                    ],
                    "scopusNonTargetAuthorAffiliation": {
                        "nonTargetAuthorInstitutionalAffiliationSource": "SCOPUS",
                        "nonTargetAuthorInstitutionalAffiliationMatchKnownInstitution": [
                            "Weill Cornell Medicine, 60007997, 4"
                        ],
                        "nonTargetAuthorInstitutionalAffiliationMatchCollaboratingInstitution": [
                            "Rockefeller University, 60026827, 1"
                        ],
                        "nonTargetAuthorInstitutionalAffiliationScore": 0.74
                    }
                },
                "relationshipEvidence": {
                    "relationshipEvidenceTotalScore": 2.06,
                    "relationshipNegativeMatch": {
                        "relationshipNonMatchCount": 3.0,
                        "relationshipNonMatchScore": -0.048,
                        "relationshipMinimumTotalScore": -1.592
                    },
                    "relationshipPositiveMatch": [
                        {
                            "relationshipNameArticle": {
                                "firstName": "Lonny R",
                                "firstInitial": "L",
                                "lastName": "Levin"
                            },
                            "relationshipNameIdentity": {
                                "firstName": "Lonny",
                                "firstInitial": "L",
                                "middleName": "R.",
                                "middleInitial": "R",
                                "lastName": "Levin"
                            },
                            "relationshipType": [
                                "Co-investigator",
                                "Shared organizational unit"
                            ],
                            "relationshipMatchType": "verbose",
                            "relationshipMatchingScore": 0.52,
                            "relationshipVerboseMatchModifierScore": 1.68,
                            "relationshipMatchModifierMentor": 0.0,
                            "relationshipMatchModifierMentorSeniorAuthor": 0.0,
                            "relationshipMatchModifierManager": 0.0,
                            "relationshipMatchModifierManagerSeniorAuthor": 0.0
                        }
                    ]
                },
                "grantEvidence": {
                    "grants": [
                        {
                            "institutionGrant": "NS-55255",
                            "articleGrant": "NS55255",
                            "grantMatchScore": 2.253
                        },
                        {
                            "institutionGrant": "GM-62328",
                            "articleGrant": "R01 GM062328",
                            "grantMatchScore": 2.253
                        },
                        {
                            "institutionGrant": "HD-59913",
                            "articleGrant": "R01 HD059913",
                            "grantMatchScore": 2.253
                        },
                        {
                            "institutionGrant": "GM-7739",
                            "articleGrant": "GM007739",
                            "grantMatchScore": 2.253
                        }
                    ]
                },
                "educationYearEvidence": {
                    "identityDoctoralYear": 1983,
                    "articleYear": 2013,
                    "discrepancyDegreeYearBachelorScore": 0.0,
                    "discrepancyDegreeYearDoctoral": 30,
                    "discrepancyDegreeYearDoctoralScore": 0.9
                },
                "personTypeEvidence": {
                    "personType": "academic-faculty-weillfulltime",
                    "personTypeScore": 0.0
                },
                "articleCountEvidence": {
                    "countArticlesRetrieved": 758.0,
                    "articleCountScore": 0.07193012502140778
                },
                "averageClusteringEvidence": {
                    "totalArticleScoreWithoutClustering": 18.19,
                    "clusterScoreAverage": 14.02,
                    "clusterReliabilityScore": 1.0,
                    "clusterScoreModificationOfTotalScore": -2.75,
                    "clusterIdentifier": 17
                }
            }
        },
        {
            "pmid": 20410468,
            "pmcid": "PMC2904142",
            "totalArticleScoreStandardized": 10.0,
            "totalArticleScoreNonStandardized": 15.44,
            "userAssertion": "ACCEPTED",
            "publicationDateDisplay": "2010 Apr 21",
            "publicationDateStandardized": "2010-04-21",
            "datePublicationAddedToEntrez": "2010-04-23",
            "doi": "10.1152/ajpregu.00761.2009",
            "publicationType": {
                "publicationTypeCanonical": "Academic Article",
                "publicationTypePubMed": [
                    "Journal Article",
                    "Research Support, N.I.H., Extramural",
                    "Research Support, Non-U.S. Gov't"
                ],
                "publicationTypeScopus": {
                    "publicationTypeScopusAbbreviation": "ar",
                    "publicationTypeScopusLabel": "Article"
                }
            },
            "timesCited": 46,
            "publicationAbstract": "Intestinal HCO(3)(-) secretion and NaCl absorption are essential for counteracting dehydration in marine teleost fish. We investigated how these two processes are coordinated in toadfish. HCO(3)(-) stimulated a luminal positive short-circuit current (I(sc)) in intestine mounted in Ussing chamber, bathed with the same saline solution on the external and internal sides of the epithelium. The I(sc) increased proportionally to the [HCO(3)(-)] in the bath up to 80 mM NaHCO(3), and it did not occur when NaHCO(3) was replaced with Na(+)-gluconate or with NaHCO(3) in Cl(-)-free saline. HCO(3)(-) (20 mM) induced a approximately 2.5-fold stimulation of I(sc), and this [HCO(3)(-)] was used in all subsequent experiments. The HCO(3)(-)-stimulated I(sc) was prevented or abolished by apical application of 10 muM bumetanide (a specific inhibitor of NKCC) and by 30 microM 4-catechol estrogen [CE; an inhibitor of soluble adenylyl cyclase (sAC)]. The inhibitory effects of bumetanide and CE were not additive. The HCO(3)(-)-stimulated I(sc) was prevented by apical bafilomycin (1 microM) and etoxolamide (1 mM), indicating involvement of V-H(+)-ATPase and carbonic anhydrases, respectively. Immunohistochemistry and Western blot analysis confirmed the presence of an NKCC2-like protein in the apical membrane and subapical area of epithelial intestinal cells, of Na(+)/K(+)-ATPase in basolateral membranes, and of an sAC-like protein in the cytoplasm. We propose that sAC regulates NKCC activity in response to luminal HCO(3)(-), and that V-H(+)-ATPase and intracellular carbonic anhydrase are essential for transducing luminal HCO(3)(-) into the cell by CO(2)/HCO(3)(-) hydration/dehydration. This mechanism putatively coordinates HCO(3)(-) secretion with NaCl and water absorption in toadfish intestine.",
            "articleKeywords": [
                {
                    "keyword": "Batrachoidiformes",
                    "type": "MESH_MAJOR"
                },
                {
                    "keyword": "Carbonic Anhydrases",
                    "type": "MESH_MAJOR"
                },
                {
                    "keyword": "Intestinal Mucosa",
                    "type": "MESH_MAJOR"
                },
                {
                    "keyword": "Intestines",
                    "type": "MESH_MAJOR"
                },
                {
                    "keyword": "Sodium Chloride",
                    "type": "MESH_MAJOR"
                }
            ],
            "scopusDocID": "77954408184",
            "journalTitleVerbose": "American journal of physiology. Regulatory, integrative and comparative physiology",
            "issn": [
                {
                    "issntype": "Electronic",
                    "issn": "1522-1490"
                },
                {
                    "issntype": "Linking",
                    "issn": "0363-6119"
                }
            ],
            "journalTitleISOabbreviation": "Am. J. Physiol. Regul. Integr. Comp. Physiol.",
            "articleTitle": "Modulation of NaCl absorption by [HCO(3)(-)] in the marine teleost intestine is mediated by soluble adenylyl cyclase.",
            "reCiterArticleAuthorFeatures": [
                {
                    "rank": 1,
                    "lastName": "Tresguerres",
                    "firstName": "Martin",
                    "initials": "M",
                    "targetAuthor": false
                },
                {
                    "rank": 2,
                    "lastName": "Levin",
                    "firstName": "Lonny R",
                    "initials": "L",
                    "targetAuthor": false
                },
                {
                    "rank": 3,
                    "lastName": "Buck",
                    "firstName": "Jochen",
                    "initials": "J",
                    "targetAuthor": true
                },
                {
                    "rank": 4,
                    "lastName": "Grosell",
                    "firstName": "Martin",
                    "initials": "M",
                    "targetAuthor": false
                }
            ],
            "volume": "299",
            "issue": "1",
            "pages": "R62-71",
            "evidence": {
                "authorNameEvidence": {
                    "institutionalAuthorName": {
                        "firstName": "Jochen",
                        "firstInitial": "J",
                        "lastName": "Buck"
                    },
                    "articleAuthorName": {
                        "firstName": "Jochen",
                        "firstInitial": "J",
                        "lastName": "Buck"
                    },
                    "nameScoreTotal": 3.31,
                    "nameMatchFirstType": "full-exact",
                    "nameMatchFirstScore": 1.852,
                    "nameMatchMiddleType": "identityNull-MatchNotAttempted",
                    "nameMatchMiddleScore": 0.794,
                    "nameMatchLastType": "full-exact",
                    "nameMatchLastScore": 0.664,
                    "nameMatchModifierScore": 0.0
                },
                "journalCategoryEvidence": {
                    "journalSubfieldScienceMetrixLabel": "Physiology",
                    "journalSubfieldScienceMetrixID": 94,
                    "journalSubfieldDepartment": "Pharmacology",
                    "journalSubfieldScore": 0.4089
                },
                "affiliationEvidence": {
                    "scopusTargetAuthorAffiliation": [
                        {
                            "targetAuthorInstitutionalAffiliationSource": "SCOPUS",
                            "targetAuthorInstitutionalAffiliationIdentity": "Weill Cornell Medicine",
                            "targetAuthorInstitutionalAffiliationArticleScopusLabel": "Weill Cornell Medicine",
                            "targetAuthorInstitutionalAffiliationArticleScopusAffiliationId": 60007997,
                            "targetAuthorInstitutionalAffiliationMatchType": "POSITIVE_MATCH_INDIVIDUAL",
                            "targetAuthorInstitutionalAffiliationMatchTypeScore": 1.8
                        }
                    ],
                    "scopusNonTargetAuthorAffiliation": {
                        "nonTargetAuthorInstitutionalAffiliationSource": "SCOPUS",
                        "nonTargetAuthorInstitutionalAffiliationMatchKnownInstitution": [
                            "Weill Cornell Medicine, 60007997, 2"
                        ],
                        "nonTargetAuthorInstitutionalAffiliationScore": 0.6
                    }
                },
                "relationshipEvidence": {
                    "relationshipEvidenceTotalScore": 4.35,
                    "relationshipNegativeMatch": {
                        "relationshipNonMatchCount": 1.0,
                        "relationshipNonMatchScore": -0.048,
                        "relationshipMinimumTotalScore": -1.592
                    },
                    "relationshipPositiveMatch": [
                        {
                            "relationshipNameArticle": {
                                "firstName": "Martin",
                                "firstInitial": "M",
                                "lastName": "Tresguerres"
                            },
                            "relationshipNameIdentity": {
                                "firstName": "Martin",
                                "firstInitial": "M",
                                "lastName": "Tresguerres"
                            },
                            "relationshipType": [
                                "Co-investigator"
                            ],
                            "relationshipMatchType": "verbose",
                            "relationshipMatchingScore": 0.52,
                            "relationshipVerboseMatchModifierScore": 1.68,
                            "relationshipMatchModifierMentor": 0.0,
                            "relationshipMatchModifierMentorSeniorAuthor": 0.0,
                            "relationshipMatchModifierManager": 0.0,
                            "relationshipMatchModifierManagerSeniorAuthor": 0.0
                        },
                        {
                            "relationshipNameArticle": {
                                "firstName": "Lonny R",
                                "firstInitial": "L",
                                "lastName": "Levin"
                            },
                            "relationshipNameIdentity": {
                                "firstName": "Lonny",
                                "firstInitial": "L",
                                "middleName": "R.",
                                "middleInitial": "R",
                                "lastName": "Levin"
                            },
                            "relationshipType": [
                                "Co-investigator",
                                "Shared organizational unit"
                            ],
                            "relationshipMatchType": "verbose",
                            "relationshipMatchingScore": 0.52,
                            "relationshipVerboseMatchModifierScore": 1.68,
                            "relationshipMatchModifierMentor": 0.0,
                            "relationshipMatchModifierMentorSeniorAuthor": 0.0,
                            "relationshipMatchModifierManager": 0.0,
                            "relationshipMatchModifierManagerSeniorAuthor": 0.0
                        }
                    ]
                },
                "grantEvidence": {
                    "grants": [
                        {
                            "institutionGrant": "GM-62328",
                            "articleGrant": "R01 GM062328",
                            "grantMatchScore": 2.253
                        },
                        {
                            "institutionGrant": "HD-59913",
                            "articleGrant": "R01 HD059913",
                            "grantMatchScore": 2.253
                        },
                        {
                            "institutionGrant": "NS-55255",
                            "articleGrant": "NS-55255",
                            "grantMatchScore": 2.253
                        }
                    ]
                },
                "educationYearEvidence": {
                    "identityDoctoralYear": 1983,
                    "articleYear": 2010,
                    "discrepancyDegreeYearBachelorScore": 0.0,
                    "discrepancyDegreeYearDoctoral": 27,
                    "discrepancyDegreeYearDoctoralScore": 0.9
                },
                "personTypeEvidence": {
                    "personType": "academic-faculty-weillfulltime",
                    "personTypeScore": 0.0
                },
                "articleCountEvidence": {
                    "countArticlesRetrieved": 758.0,
                    "articleCountScore": 0.07193012502140778
                },
                "averageClusteringEvidence": {
                    "totalArticleScoreWithoutClustering": 18.2,
                    "clusterScoreAverage": 14.02,
                    "clusterReliabilityScore": 1.0,
                    "clusterScoreModificationOfTotalScore": -2.76,
                    "clusterIdentifier": 17
                }
            }
        },
        {
            "pmid": 27323809,
            "pmcid": "PMC5216745",
            "totalArticleScoreStandardized": 10.0,
            "totalArticleScoreNonStandardized": 15.3,
            "userAssertion": "ACCEPTED",
            "publicationDateDisplay": "2016 Jul 19",
            "publicationDateStandardized": "2016-07-19",
            "datePublicationAddedToEntrez": "2016-06-22",
            "doi": "10.18632/oncotarget.10056",
            "publicationType": {
                "publicationTypeCanonical": "Academic Article",
                "publicationTypePubMed": [
                    "Journal Article"
                ],
                "publicationTypeScopus": {
                    "publicationTypeScopusAbbreviation": "ar",
                    "publicationTypeScopusLabel": "Article"
                }
            },
            "timesCited": 6,
            "publicationAbstract": "cAMP signaling pathways can both stimulate and inhibit the development of cancer; however, the sources of cAMP important for tumorigenesis remain poorly understood. Soluble adenylyl cyclase (sAC) is a non-canonical, evolutionarily conserved, nutrient- and pH-sensing source of cAMP. sAC has been implicated in the metastatic potential of certain cancers, and it is differentially localized in human cancers as compared to benign tissues. We now show that sAC expression is reduced in many human cancers. Loss of sAC increases cellular transformation in vitro and malignant progression in vivo. These data identify the metabolic/pH sensor soluble adenylyl cyclase as a previously unappreciated tumor suppressor protein.",
            "articleKeywords": [
                {
                    "keyword": "Adenylyl Cyclases",
                    "type": "MESH_MAJOR"
                },
                {
                    "keyword": "Cell Transformation, Neoplastic",
                    "type": "MESH_MAJOR"
                },
                {
                    "keyword": "Neoplasms",
                    "type": "MESH_MAJOR"
                },
                {
                    "keyword": "Tumor Suppressor Proteins",
                    "type": "MESH_MAJOR"
                }
            ],
            "scopusDocID": "84979911393",
            "journalTitleVerbose": "Oncotarget",
            "issn": [
                {
                    "issntype": "Electronic",
                    "issn": "1949-2553"
                },
                {
                    "issntype": "Linking",
                    "issn": "1949-2553"
                }
            ],
            "journalTitleISOabbreviation": "Oncotarget",
            "articleTitle": "The metabolic/pH sensor soluble adenylyl cyclase is a tumor suppressor protein.",
            "reCiterArticleAuthorFeatures": [
                {
                    "rank": 1,
                    "lastName": "Ramos-Espiritu",
                    "firstName": "Lavoisier",
                    "initials": "L",
                    "targetAuthor": false
                },
                {
                    "rank": 2,
                    "lastName": "Diaz",
                    "firstName": "Ana",
                    "initials": "A",
                    "targetAuthor": false
                },
                {
                    "rank": 3,
                    "lastName": "Nardin",
                    "firstName": "Charlee",
                    "initials": "C",
                    "targetAuthor": false
                },
                {
                    "rank": 4,
                    "lastName": "Saviola",
                    "firstName": "Anthony J",
                    "initials": "A",
                    "targetAuthor": false
                },
                {
                    "rank": 5,
                    "lastName": "Shaw",
                    "firstName": "Fiona",
                    "initials": "F",
                    "targetAuthor": false
                },
                {
                    "rank": 6,
                    "lastName": "Plitt",
                    "firstName": "Tamar",
                    "initials": "T",
                    "targetAuthor": false
                },
                {
                    "rank": 7,
                    "lastName": "Yang",
                    "firstName": "Xia",
                    "initials": "X",
                    "targetAuthor": false
                },
                {
                    "rank": 8,
                    "lastName": "Wolchok",
                    "firstName": "Jedd",
                    "initials": "J",
                    "targetAuthor": false
                },
                {
                    "rank": 9,
                    "lastName": "Pirog",
                    "firstName": "Edyta C",
                    "initials": "E",
                    "targetAuthor": false
                },
                {
                    "rank": 10,
                    "lastName": "Desman",
                    "firstName": "Garrett",
                    "initials": "G",
                    "targetAuthor": false
                },
                {
                    "rank": 11,
                    "lastName": "Sboner",
                    "firstName": "Andrea",
                    "initials": "A",
                    "targetAuthor": false
                },
                {
                    "rank": 12,
                    "lastName": "Zhang",
                    "firstName": "Tuo",
                    "initials": "T",
                    "targetAuthor": false
                },
                {
                    "rank": 13,
                    "lastName": "Xiang",
                    "firstName": "Jenny",
                    "initials": "J",
                    "targetAuthor": false
                },
                {
                    "rank": 14,
                    "lastName": "Merghoub",
                    "firstName": "Taha",
                    "initials": "T",
                    "targetAuthor": false
                },
                {
                    "rank": 15,
                    "lastName": "Levin",
                    "firstName": "Lonny R",
                    "initials": "L",
                    "targetAuthor": false
                },
                {
                    "rank": 16,
                    "lastName": "Buck",
                    "firstName": "Jochen",
                    "initials": "J",
                    "targetAuthor": true
                },
                {
                    "rank": 17,
                    "lastName": "Zippin",
                    "firstName": "Jonathan H",
                    "initials": "J",
                    "targetAuthor": false
                }
            ],
            "volume": "7",
            "issue": "29",
            "pages": "45597-45607",
            "evidence": {
                "authorNameEvidence": {
                    "institutionalAuthorName": {
                        "firstName": "Jochen",
                        "firstInitial": "J",
                        "lastName": "Buck"
                    },
                    "articleAuthorName": {
                        "firstName": "Jochen",
                        "firstInitial": "J",
                        "lastName": "Buck"
                    },
                    "nameScoreTotal": 3.31,
                    "nameMatchFirstType": "full-exact",
                    "nameMatchFirstScore": 1.852,
                    "nameMatchMiddleType": "identityNull-MatchNotAttempted",
                    "nameMatchMiddleScore": 0.794,
                    "nameMatchLastType": "full-exact",
                    "nameMatchLastScore": 0.664,
                    "nameMatchModifierScore": 0.0
                },
                "organizationalUnitEvidence": [
                    {
                        "identityOrganizationalUnit": "Pharmacology",
                        "articleAffiliation": "Department of Pharmacology, Weill Cornell Medical College, New York, NY, USA.",
                        "organizationalUnitType": "DEPARTMENT",
                        "organizationalUnitMatchingScore": 0.6,
                        "organizationalUnitModifierScore": 0.0
                    }
                ],
                "affiliationEvidence": {
                    "scopusTargetAuthorAffiliation": [
                        {
                            "targetAuthorInstitutionalAffiliationSource": "SCOPUS",
                            "targetAuthorInstitutionalAffiliationIdentity": "Weill Cornell Medicine",
                            "targetAuthorInstitutionalAffiliationArticleScopusLabel": "Weill Cornell Medicine",
                            "targetAuthorInstitutionalAffiliationArticleScopusAffiliationId": 60007997,
                            "targetAuthorInstitutionalAffiliationMatchType": "POSITIVE_MATCH_INDIVIDUAL",
                            "targetAuthorInstitutionalAffiliationMatchTypeScore": 1.8
                        }
                    ],
                    "pubmedTargetAuthorAffiliation": {
                        "targetAuthorInstitutionalAffiliationArticlePubmedLabel": "Department of Pharmacology, Weill Cornell Medical College, New York, NY, USA.",
                        "targetAuthorInstitutionalAffiliationMatchTypeScore": 0.0
                    },
                    "scopusNonTargetAuthorAffiliation": {
                        "nonTargetAuthorInstitutionalAffiliationSource": "SCOPUS",
                        "nonTargetAuthorInstitutionalAffiliationMatchKnownInstitution": [
                            "Weill Cornell Medicine, 60007997, 11"
                        ],
                        "nonTargetAuthorInstitutionalAffiliationMatchCollaboratingInstitution": [
                            "Memorial Sloan-Kettering Cancer Center, 60009343, 4",
                            "Icahn School of Medicine at Mount Sinai, 60012981, 1"
                        ],
                        "nonTargetAuthorInstitutionalAffiliationScore": 0.62
                    }
                },
                "relationshipEvidence": {
                    "relationshipEvidenceTotalScore": 5.98,
                    "relationshipNegativeMatch": {
                        "relationshipNonMatchCount": 13.0,
                        "relationshipNonMatchScore": -0.048,
                        "relationshipMinimumTotalScore": -1.592
                    },
                    "relationshipPositiveMatch": [
                        {
                            "relationshipNameArticle": {
                                "firstName": "Ana",
                                "firstInitial": "A",
                                "lastName": "Diaz"
                            },
                            "relationshipNameIdentity": {
                                "firstName": "Ana",
                                "firstInitial": "A",
                                "lastName": "Diaz"
                            },
                            "relationshipType": [
                                "Co-investigator",
                                "Shared organizational unit"
                            ],
                            "relationshipMatchType": "verbose",
                            "relationshipMatchingScore": 0.52,
                            "relationshipVerboseMatchModifierScore": 1.68,
                            "relationshipMatchModifierMentor": 0.0,
                            "relationshipMatchModifierMentorSeniorAuthor": 0.0,
                            "relationshipMatchModifierManager": 0.0,
                            "relationshipMatchModifierManagerSeniorAuthor": 0.0
                        },
                        {
                            "relationshipNameArticle": {
                                "firstName": "Anthony J",
                                "firstInitial": "A",
                                "lastName": "Saviola"
                            },
                            "relationshipNameIdentity": {
                                "firstName": "Anthony",
                                "firstInitial": "A",
                                "middleName": "Joseph",
                                "middleInitial": "J",
                                "lastName": "Saviola"
                            },
                            "relationshipType": [
                                "Shared organizational unit"
                            ],
                            "relationshipMatchType": "verbose",
                            "relationshipMatchingScore": 0.52,
                            "relationshipVerboseMatchModifierScore": 1.68,
                            "relationshipMatchModifierMentor": 0.0,
                            "relationshipMatchModifierMentorSeniorAuthor": 0.0,
                            "relationshipMatchModifierManager": 0.0,
                            "relationshipMatchModifierManagerSeniorAuthor": 0.0
                        },
                        {
                            "relationshipNameArticle": {
                                "firstName": "Lonny R",
                                "firstInitial": "L",
                                "lastName": "Levin"
                            },
                            "relationshipNameIdentity": {
                                "firstName": "Lonny",
                                "firstInitial": "L",
                                "middleName": "R.",
                                "middleInitial": "R",
                                "lastName": "Levin"
                            },
                            "relationshipType": [
                                "Co-investigator",
                                "Shared organizational unit"
                            ],
                            "relationshipMatchType": "verbose",
                            "relationshipMatchingScore": 0.52,
                            "relationshipVerboseMatchModifierScore": 1.68,
                            "relationshipMatchModifierMentor": 0.0,
                            "relationshipMatchModifierMentorSeniorAuthor": 0.0,
                            "relationshipMatchModifierManager": 0.0,
                            "relationshipMatchModifierManagerSeniorAuthor": 0.0
                        }
                    ]
                },
                "grantEvidence": {
                    "grants": [
                        {
                            "institutionGrant": "GM-107442",
                            "articleGrant": "R01 GM107442",
                            "grantMatchScore": 2.253
                        },
                        {
                            "institutionGrant": "CA-62948",
                            "articleGrant": "T32 CA062948",
                            "grantMatchScore": 2.253
                        }
                    ]
                },
                "educationYearEvidence": {
                    "identityDoctoralYear": 1983,
                    "articleYear": 2016,
                    "discrepancyDegreeYearBachelorScore": 0.0,
                    "discrepancyDegreeYearDoctoral": 33,
                    "discrepancyDegreeYearDoctoralScore": 0.9
                },
                "personTypeEvidence": {
                    "personType": "academic-faculty-weillfulltime",
                    "personTypeScore": 0.0
                },
                "articleCountEvidence": {
                    "countArticlesRetrieved": 758.0,
                    "articleCountScore": 0.07193012502140778
                },
                "averageClusteringEvidence": {
                    "totalArticleScoreWithoutClustering": 17.79,
                    "clusterScoreAverage": 14.02,
                    "clusterReliabilityScore": 1.0,
                    "clusterScoreModificationOfTotalScore": -2.49,
                    "clusterIdentifier": 17
                }
            }
        },
        {
            "pmid": 25308880,
            "totalArticleScoreStandardized": 10.0,
            "totalArticleScoreNonStandardized": 15.3,
            "userAssertion": "ACCEPTED",
            "publicationDateDisplay": "2014 Oct 12",
            "publicationDateStandardized": "2014-10-12",
            "datePublicationAddedToEntrez": "2014-10-14",
            "doi": "10.1016/j.bbadis.2014.09.009",
            "publicationType": {
                "publicationTypeCanonical": "Editorial Article",
                "publicationTypePubMed": [
                    "Editorial"
                ],
                "publicationTypeScopus": {
                    "publicationTypeScopusAbbreviation": "ed",
                    "publicationTypeScopusLabel": "Editorial"
                }
            },
            "timesCited": 3,
            "articleKeywords": [
                {
                    "keyword": "Adenylyl Cyclases",
                    "type": "MESH_MAJOR"
                },
                {
                    "keyword": "Disease",
                    "type": "MESH_MAJOR"
                }
            ],
            "scopusDocID": "84919334370",
            "journalTitleVerbose": "Biochimica et biophysica acta",
            "issn": [
                {
                    "issntype": "Print",
                    "issn": "0006-3002"
                },
                {
                    "issntype": "Linking",
                    "issn": "0006-3002"
                }
            ],
            "journalTitleISOabbreviation": "Biochim. Biophys. Acta",
            "articleTitle": "The role of soluble adenylyl cyclase in health and disease.",
            "reCiterArticleAuthorFeatures": [
                {
                    "rank": 1,
                    "lastName": "Buck",
                    "firstName": "Jochen",
                    "initials": "J",
                    "targetAuthor": true
                },
                {
                    "rank": 2,
                    "lastName": "Levin",
                    "firstName": "Lonny R",
                    "initials": "L",
                    "targetAuthor": false
                }
            ],
            "volume": "1842",
            "issue": "12 Pt B",
            "pages": "2533-4",
            "evidence": {
                "authorNameEvidence": {
                    "institutionalAuthorName": {
                        "firstName": "Jochen",
                        "firstInitial": "J",
                        "lastName": "Buck"
                    },
                    "articleAuthorName": {
                        "firstName": "Jochen",
                        "firstInitial": "J",
                        "lastName": "Buck"
                    },
                    "nameScoreTotal": 3.31,
                    "nameMatchFirstType": "full-exact",
                    "nameMatchFirstScore": 1.852,
                    "nameMatchMiddleType": "identityNull-MatchNotAttempted",
                    "nameMatchMiddleScore": 0.794,
                    "nameMatchLastType": "full-exact",
                    "nameMatchLastScore": 0.664,
                    "nameMatchModifierScore": 0.0
                },
                "emailEvidence": {
                    "emailMatch": "jobuck@med.cornell.edu",
                    "emailMatchScore": 8.0
                },
                "organizationalUnitEvidence": [
                    {
                        "identityOrganizationalUnit": "Pharmacology",
                        "articleAffiliation": "Department of Pharmacology, Weill Cornell Medical College, 1300 York Avenue, New York, NY 10065, USA. Electronic address: jobuck@med.cornell.edu.",
                        "organizationalUnitType": "DEPARTMENT",
                        "organizationalUnitMatchingScore": 0.6,
                        "organizationalUnitModifierScore": 0.0
                    }
                ],
                "affiliationEvidence": {
                    "scopusTargetAuthorAffiliation": [
                        {
                            "targetAuthorInstitutionalAffiliationSource": "SCOPUS",
                            "targetAuthorInstitutionalAffiliationIdentity": "Weill Cornell Medicine",
                            "targetAuthorInstitutionalAffiliationArticleScopusLabel": "Weill Cornell Medicine",
                            "targetAuthorInstitutionalAffiliationArticleScopusAffiliationId": 60007997,
                            "targetAuthorInstitutionalAffiliationMatchType": "POSITIVE_MATCH_INDIVIDUAL",
                            "targetAuthorInstitutionalAffiliationMatchTypeScore": 1.8
                        }
                    ],
                    "pubmedTargetAuthorAffiliation": {
                        "targetAuthorInstitutionalAffiliationArticlePubmedLabel": "Department of Pharmacology, Weill Cornell Medical College, 1300 York Avenue, New York, NY 10065, USA. Electronic address: jobuck@med.cornell.edu.",
                        "targetAuthorInstitutionalAffiliationMatchTypeScore": 0.0
                    },
                    "scopusNonTargetAuthorAffiliation": {
                        "nonTargetAuthorInstitutionalAffiliationSource": "SCOPUS",
                        "nonTargetAuthorInstitutionalAffiliationMatchKnownInstitution": [
                            "Weill Cornell Medicine, 60007997, 1"
                        ],
                        "nonTargetAuthorInstitutionalAffiliationScore": 0.9
                    }
                },
                "relationshipEvidence": {
                    "relationshipEvidenceTotalScore": 2.2,
                    "relationshipNegativeMatch": {
                        "relationshipNonMatchCount": 0.0,
                        "relationshipNonMatchScore": -0.048,
                        "relationshipMinimumTotalScore": -1.592
                    },
                    "relationshipPositiveMatch": [
                        {
                            "relationshipNameArticle": {
                                "firstName": "Lonny R",
                                "firstInitial": "L",
                                "lastName": "Levin"
                            },
                            "relationshipNameIdentity": {
                                "firstName": "Lonny",
                                "firstInitial": "L",
                                "middleName": "R.",
                                "middleInitial": "R",
                                "lastName": "Levin"
                            },
                            "relationshipType": [
                                "Co-investigator",
                                "Shared organizational unit"
                            ],
                            "relationshipMatchType": "verbose",
                            "relationshipMatchingScore": 0.52,
                            "relationshipVerboseMatchModifierScore": 1.68,
                            "relationshipMatchModifierMentor": 0.0,
                            "relationshipMatchModifierMentorSeniorAuthor": 0.0,
                            "relationshipMatchModifierManager": 0.0,
                            "relationshipMatchModifierManagerSeniorAuthor": 0.0
                        }
                    ]
                },
                "educationYearEvidence": {
                    "identityDoctoralYear": 1983,
                    "articleYear": 2014,
                    "discrepancyDegreeYearBachelorScore": 0.0,
                    "discrepancyDegreeYearDoctoral": 31,
                    "discrepancyDegreeYearDoctoralScore": 0.9
                },
                "personTypeEvidence": {
                    "personType": "academic-faculty-weillfulltime",
                    "personTypeScore": 0.0
                },
                "articleCountEvidence": {
                    "countArticlesRetrieved": 758.0,
                    "articleCountScore": 0.07193012502140778
                },
                "averageClusteringEvidence": {
                    "totalArticleScoreWithoutClustering": 17.78,
                    "clusterScoreAverage": 14.02,
                    "clusterReliabilityScore": 1.0,
                    "clusterScoreModificationOfTotalScore": -2.48,
                    "clusterIdentifier": 17
                }
            }
        },
        {
            "pmid": 12609998,
            "totalArticleScoreStandardized": 10.0,
            "totalArticleScoreNonStandardized": 15.26,
            "userAssertion": "ACCEPTED",
            "publicationDateDisplay": "2003 Feb 27",
            "publicationDateStandardized": "2003-02-27",
            "datePublicationAddedToEntrez": "2003-03-01",
            "publicationType": {
                "publicationTypeCanonical": "Academic Article",
                "publicationTypePubMed": [
                    "Journal Article",
                    "Research Support, Non-U.S. Gov't",
                    "Research Support, U.S. Gov't, P.H.S."
                ],
                "publicationTypeScopus": {
                    "publicationTypeScopusAbbreviation": "ar",
                    "publicationTypeScopusLabel": "Article"
                }
            },
            "timesCited": 235,
            "publicationAbstract": "\"Soluble\" adenylyl cyclase (sAC) is a widely expressed source of cAMP in mammalian cells that is evolutionarily, structurally, and biochemically distinct from the G protein-responsive transmembrane adenylyl cyclases. In contrast to transmembrane adenylyl cyclases, sAC is insensitive to heterotrimeric G protein regulation and forskolin stimulation and is uniquely modulated by bicarbonate ions. Here we present the first report detailing kinetic analysis and biochemical properties of purified recombinant sAC. We confirm that bicarbonate regulation is conserved among mammalian sAC orthologs and demonstrate that bicarbonate stimulation is consistent with an increase in the V(max) of the enzyme with little effect on the apparent K(m) for substrate, ATP-Mg(2+). Bicarbonate can further increase sAC activity by relieving substrate inhibition. We also identify calcium as a direct modulator of sAC activity. In contrast to bicarbonate, calcium stimulates sAC activity by decreasing its apparent K(m) for ATP-Mg(2+). Because of their different mechanisms, calcium and bicarbonate synergistically activate sAC; therefore, small changes of either calcium or bicarbonate will lead to significant changes in cellular cAMP levels.",
            "articleKeywords": [
                {
                    "keyword": "Adenylyl Cyclases",
                    "type": "MESH_MAJOR"
                },
                {
                    "keyword": "Bicarbonates",
                    "type": "MESH_MAJOR"
                },
                {
                    "keyword": "Calcium",
                    "type": "MESH_MAJOR"
                }
            ],
            "scopusDocID": "0037844844",
            "journalTitleVerbose": "The Journal of biological chemistry",
            "issn": [
                {
                    "issntype": "Print",
                    "issn": "0021-9258"
                },
                {
                    "issntype": "Linking",
                    "issn": "0021-9258"
                }
            ],
            "journalTitleISOabbreviation": "J. Biol. Chem.",
            "articleTitle": "Kinetic properties of \"soluble\" adenylyl cyclase. Synergism between calcium and bicarbonate.",
            "reCiterArticleAuthorFeatures": [
                {
                    "rank": 1,
                    "lastName": "Litvin",
                    "firstName": "Tatiana N",
                    "initials": "T",
                    "targetAuthor": false
                },
                {
                    "rank": 2,
                    "lastName": "Kamenetsky",
                    "firstName": "Margarita",
                    "initials": "M",
                    "targetAuthor": false
                },
                {
                    "rank": 3,
                    "lastName": "Zarifyan",
                    "firstName": "Alla",
                    "initials": "A",
                    "targetAuthor": false
                },
                {
                    "rank": 4,
                    "lastName": "Buck",
                    "firstName": "Jochen",
                    "initials": "J",
                    "targetAuthor": true
                },
                {
                    "rank": 5,
                    "lastName": "Levin",
                    "firstName": "Lonny R",
                    "initials": "L",
                    "targetAuthor": false
                }
            ],
            "volume": "278",
            "issue": "18",
            "pages": "15922-6",
            "evidence": {
                "authorNameEvidence": {
                    "institutionalAuthorName": {
                        "firstName": "Jochen",
                        "firstInitial": "J",
                        "lastName": "Buck"
                    },
                    "articleAuthorName": {
                        "firstName": "Jochen",
                        "firstInitial": "J",
                        "lastName": "Buck"
                    },
                    "nameScoreTotal": 3.31,
                    "nameMatchFirstType": "full-exact",
                    "nameMatchFirstScore": 1.852,
                    "nameMatchMiddleType": "identityNull-MatchNotAttempted",
                    "nameMatchMiddleScore": 0.794,
                    "nameMatchLastType": "full-exact",
                    "nameMatchLastScore": 0.664,
                    "nameMatchModifierScore": 0.0
                },
                "journalCategoryEvidence": {
                    "journalSubfieldScienceMetrixLabel": "Biochemistry & Molecular Biology",
                    "journalSubfieldScienceMetrixID": 86,
                    "journalSubfieldDepartment": "Pharmacology",
                    "journalSubfieldScore": 1.88
                },
                "affiliationEvidence": {
                    "scopusTargetAuthorAffiliation": [
                        {
                            "targetAuthorInstitutionalAffiliationSource": "SCOPUS",
                            "targetAuthorInstitutionalAffiliationIdentity": "Weill Cornell Medicine",
                            "targetAuthorInstitutionalAffiliationArticleScopusLabel": "Weill Cornell Medicine",
                            "targetAuthorInstitutionalAffiliationArticleScopusAffiliationId": 60007997,
                            "targetAuthorInstitutionalAffiliationMatchType": "POSITIVE_MATCH_INDIVIDUAL",
                            "targetAuthorInstitutionalAffiliationMatchTypeScore": 1.8
                        }
                    ],
                    "scopusNonTargetAuthorAffiliation": {
                        "nonTargetAuthorInstitutionalAffiliationSource": "SCOPUS",
                        "nonTargetAuthorInstitutionalAffiliationMatchKnownInstitution": [
                            "Weill Cornell Medicine, 60007997, 4"
                        ],
                        "nonTargetAuthorInstitutionalAffiliationScore": 0.9
                    }
                },
                "relationshipEvidence": {
                    "relationshipEvidenceTotalScore": 4.3,
                    "relationshipNegativeMatch": {
                        "relationshipNonMatchCount": 2.0,
                        "relationshipNonMatchScore": -0.048,
                        "relationshipMinimumTotalScore": -1.592
                    },
                    "relationshipPositiveMatch": [
                        {
                            "relationshipNameArticle": {
                                "firstName": "Tatiana N",
                                "firstInitial": "T",
                                "lastName": "Litvin"
                            },
                            "relationshipNameIdentity": {
                                "firstName": "Tatiana",
                                "firstInitial": "T",
                                "lastName": "Litvin"
                            },
                            "relationshipType": [
                                "Co-investigator"
                            ],
                            "relationshipMatchType": "verbose",
                            "relationshipMatchingScore": 0.52,
                            "relationshipVerboseMatchModifierScore": 1.68,
                            "relationshipMatchModifierMentor": 0.0,
                            "relationshipMatchModifierMentorSeniorAuthor": 0.0,
                            "relationshipMatchModifierManager": 0.0,
                            "relationshipMatchModifierManagerSeniorAuthor": 0.0
                        },
                        {
                            "relationshipNameArticle": {
                                "firstName": "Lonny R",
                                "firstInitial": "L",
                                "lastName": "Levin"
                            },
                            "relationshipNameIdentity": {
                                "firstName": "Lonny",
                                "firstInitial": "L",
                                "middleName": "R.",
                                "middleInitial": "R",
                                "lastName": "Levin"
                            },
                            "relationshipType": [
                                "Co-investigator",
                                "Shared organizational unit"
                            ],
                            "relationshipMatchType": "verbose",
                            "relationshipMatchingScore": 0.52,
                            "relationshipVerboseMatchModifierScore": 1.68,
                            "relationshipMatchModifierMentor": 0.0,
                            "relationshipMatchModifierMentorSeniorAuthor": 0.0,
                            "relationshipMatchModifierManager": 0.0,
                            "relationshipMatchModifierManagerSeniorAuthor": 0.0
                        }
                    ]
                },
                "grantEvidence": {
                    "grants": [
                        {
                            "institutionGrant": "GM-62328",
                            "articleGrant": "GM 62328",
                            "grantMatchScore": 2.253
                        },
                        {
                            "institutionGrant": "HD-38722",
                            "articleGrant": "HD 38722",
                            "grantMatchScore": 2.253
                        }
                    ]
                },
                "educationYearEvidence": {
                    "identityDoctoralYear": 1983,
                    "articleYear": 2003,
                    "discrepancyDegreeYearBachelorScore": 0.0,
                    "discrepancyDegreeYearDoctoral": 20,
                    "discrepancyDegreeYearDoctoralScore": 0.9
                },
                "personTypeEvidence": {
                    "personType": "academic-faculty-weillfulltime",
                    "personTypeScore": 0.0
                },
                "articleCountEvidence": {
                    "countArticlesRetrieved": 758.0,
                    "articleCountScore": 0.07193012502140778
                },
                "averageClusteringEvidence": {
                    "totalArticleScoreWithoutClustering": 17.67,
                    "clusterScoreAverage": 14.02,
                    "clusterReliabilityScore": 1.0,
                    "clusterScoreModificationOfTotalScore": -2.41,
                    "clusterIdentifier": 17
                }
            }
        },
        {
            "pmid": 16250004,
            "pmcid": "PMC3644951",
            "totalArticleScoreStandardized": 10.0,
            "totalArticleScoreNonStandardized": 15.2,
            "userAssertion": "ACCEPTED",
            "publicationDateDisplay": "2006 Mar 01",
            "publicationDateStandardized": "2006-03-01",
            "datePublicationAddedToEntrez": "2005-10-27",
            "publicationType": {
                "publicationTypeCanonical": "Academic Article",
                "publicationTypePubMed": [
                    "Comparative Study",
                    "Journal Article",
                    "Research Support, N.I.H., Extramural",
                    "Research Support, Non-U.S. Gov't"
                ],
                "publicationTypeScopus": {
                    "publicationTypeScopusAbbreviation": "ar",
                    "publicationTypeScopusLabel": "Article"
                }
[truncated: 5,878,084 more chars]
