# Supplementary material for: ReCiter: An open source, identity-driven, authorship prediction algorithm optimized for academic institutions
Source: PLoS One. 2021 Apr 1;16(4):e0244641. doi: 10.1371/journal.pone.0244641 (PMC8016248; doi:10.1371/journal.pone.0244641)
Supplement: S2 Appendix — (CSV) [file pone.0244641.s002.csv]

fieldName	score	description
grantMatchScore	2.253	if grant from Identity table is indexed in article metadata
targetAuthor-institutionalAffiliation-matchType-positiveMatch-individualScore	2.13	insitutional affiliation of scholar in identity is a positive match to target author's affiliation in article
nameMatchFirstType.full-exactScore	1.852	first name from Identity is exact match to first name from article
nameMatchMiddleType.full-exactScore	1.588	middle name from Identity is exact match to middle name from article
nameMatchMiddleType.exact-singleInitialScore	1.191	If middleNameMatchType = full-exact and matching middle name is one character, override that score to nameMatchMiddleType=exact-singleInitial
orgUnitScoringorganizationalUnitProgramMatchingScore	1.083	org unit of type program from Identity is match to program listed in article
targetAuthor-institutionalAffiliation-matchType-positiveMatch-institutionScore	1.065	insitutional affiliation of scholar's institution as recorded in application.properties is a positive match to target author's affiliation in article
nonTargetAuthor-institutionalAffiliation-maxScore	0.897	maximum value for institutional affiliation for a given scholar
knownrelationships.relationshipMatchingScore	0.834	known relationship/colleague from Identity appears as coauthor
nameMatchModifier.identitySubstringOfArticle-firstMiddleNameScore	0.804	identity.firstName + "%" + identity.middleName = article.firstName
nameMatchMiddleType.inferredInitials-exactScore	0.794	identity.middleName + identity.firstInitial = article.firstName
nameMatchMiddleType.identityNull-MatchNotAttemptedScore	0.794	scholar has no middle name in Identity, no match was attempted against article
nameMatchLastType.full-exactScore	0.664	last name from Identity is exact match for last name of target author
nonTargetAuthor-institutionalAffiliation-matchType-positiveMatch-individualScore	0.598	institutional affiliation of non-target author matches affiliation of individual scholar
knownrelationships.relationshipVerboseMatchModifierScore	0.562	known relationship/colleague from Identity appears as coauthor, and verbose first name is exact match
journalCategory.journalSubfieldFactorScore	0.47	organization from identity has a defined numerical relationship with topical category of journal
nameMatchFirstType.inferredInitials-exactScore	0.441	first name match from identity matches article in cases where you can infer initials from identity
nameMatchLastType.full-fuzzyScore	0.332	last name from identity has an approximate but not exact match with last name in article
nonTargetAuthor-institutionalAffiliation-matchType-positiveMatch-institutionScore	0.299	match for institutional affiliation of non-target author
nonTargetAuthor-institutionalAffiliation-weightScore	0.15	weight for institutional affiliation of non-target author
nameMatchFirstType.full-fuzzyScore	0	first name from identity has an approximate but not exact match with first name in article
nameMatchMiddleType.full-fuzzyScore	0	middle name from identity has an approximate but not exact match with middle name in article
nameMatchModifier.combinedMiddleNameLastNameScore	0	when combined, middle and last name from Identity match article last name
targetAuthor-institutionalAffiliation-matchType-nullScore	0	there is no stated affiliation in article for target author
nonTargetAuthor-institutionalAffiliation-matchType-nullScore	0	there is no stated affiliation in article for non-target authors
knownrelationships.relationshipNonMatchScore	-0.048	amount a candidate article is penalized for each author that does not match a known relationship
nameMatchFirstType.noMatchScore	-0.441	first name from Identity is not a match against first name in article
nonTargetAuthor-institutionalAffiliation-matchType-noMatchScore	-0.449	institutional affiliation of non-target author does not match any affiliation of target author or of the institution
targetAuthor-institutionalAffiliation-matchType-noMatchScore	-0.71	no institutional affiliation listed in article match a known institutional affiliation listed in Identity
nameMatchMiddleType.noMatchScore	-0.794	middle name from Identity is not a match against any name listed in article
nameMatchModifier.incorrectOrderScore	-0.804	middle initial and first initial match name in article but only if they're inverted
nameMatchModifier.articleSubstringOfIdentity-lastNameScore	-0.804	last name in article is a substring of last name in Identtiy
nameMatchModifier.articleSubstringOfIdentity-firstMiddleNameScore	-0.804	name in article is a substring of first and middle name in Identity
nameMatchModifier.identitySubstringOfArticle-middleNameScore	-0.804	middle name from Identity is a substring of name used in article
nameMatchLastType.full-conflictingEntirelyScore	-0.996	last name from Identity completely different than one recorded in article
nameMatchLastType.nullTargetAuthor-MatchNotAttemptedScore	-0.996	for a given candidate article, not able to identity a target author; last name match not attempted
nameMatchFirstType.nullTargetAuthor-MatchNotAttemptedScore	-1.323	for a given candidate article, not able to identity a target author; first name match not attempted
nameMatchMiddleType.full-conflictingEntirelyScore	-1.588	middle name in Identity completely different than one recorded in article
nameMatchMiddleType.nullTargetAuthor-MatchNotAttemptedScore	-1.588	for a given candidate article, not able to identity a target author; middle name match not attempted
knownrelationships.relationshipMinimumTotalScore	-1.592	minimum value for the known relationship score
nameMatchModifier.identitySubstringOfArticle-lastNameScore	-1.608	last name from Identity is substring of last name of target author
nameMatchModifier.identitySubstringOfArticle-firstNameScore	-1.608	first name from Identity is substring of first name of target author
nameMatchFirstType.full-conflictingAllButInitialsScore	-2.646	first name from identity conflicts with first name of target author except for initials
nameMatchFirstType.full-conflictingEntirelyScore	-3.087	first name from identity conflicts entirely with first name of target author
