# Supplementary material for: ReCiter: An open source, identity-driven, authorship prediction algorithm optimized for academic institutions
Source: PLoS One. 2021 Apr 1;16(4):e0244641. doi: 10.1371/journal.pone.0244641 (PMC8016248; doi:10.1371/journal.pone.0244641)
Supplement: S3 Appendix — 86 records had name lookups that exceeded the threshold for a "lenient" mode lookup and were looked up using "strict" mode. (TXT) [file pone.0244641.s003.txt]

searchString	candidateRecordCount
Li Y[au]	120895
Lee J[au]	102129
Kim S[au]	87092
Chen J[au]	76488
Yang Y[au]	56406
Zhang W[au]	47356
Lee K[au]	44034
Lee C[au]	40770
Chen Z[au]	39116
Zhang C[au]	37552
Wang M[au]	34679
Wang D[au]	33888
Lee M[au]	32622
Lin C[au]	30852
Zhao J[au]	29669
Wang G[au]	28036
Yang C[au]	27605
Yu J[au]	26306
Huang X[au]	24412
Huang X[au]	24412
Wang R[au]	21609
Huang S[au]	21356
Smith A[au]	19550
He Y[au]	19378
Chen B[au]	16421
Zhao Z[au]	15453
Jones R[au]	15219
Gao X[au]	14772
Li K[au]	13912
Tang J[au]	13319
Feng Y[au]	13294
Gupta A[au]	12639
Miller D[au]	12417
Tang X[au]	11025
Oh S[au]	10825
Oh P[au]	10825
Smith K[au]	10548
Shin J[au]	10150
Shin J[au]	10150
Cui Y[au]	9733
Zheng H[au]	9635
Shah S[au]	9635
Shah S[au]	9635
Brown A[au]	9538
Wei J[au]	9357
Wegman A[au]	8755
Dong X[au]	8013
Yamada M[au]	7261
Walker J[au]	7120
Liu N[au]	7110
Chan A[au]	6496
Banerjee S[au]	6426
Shi Z[au]	6376
Choi D[au]	5651
Thompson D[au]	5629
Ahmed M[au]	5489
Jiang B[au]	5237
Oliveira C[au]	4637
Allen M[au]	4320
Wong R[au]	4012
Wong R[au]	4012
Gonzalez C[au]	3794
Bao Y[au]	3750
Sung J[au]	3741
Yan B[au]	3712
Min J[au]	3511
Friedman J[au]	3287
Zhong L[au]	3213
Levine J[au]	3116
Hansen H[au]	3070
Peterson J[au]	3061
Friedman E[au]	2853
Malik S[au]	2679
Young K[au]	2544
Basu A[au]	2360
Levin A[au]	2224
Leung P[au]	2224
Malhotra A[au]	2207
Hoffman M[au]	2202
Lambert M[au]	2162
Fox A[au]	2141
Rubin M[au]	2114
Friedman R[au]	2091
Gonzalez S[au]	2076
Allen B[au]	2073
Kahn R[au]	2030
