# Supplementary material for: ReCiter: An open source, identity-driven, authorship prediction algorithm optimized for academic institutions
Source: PLoS One. 2021 Apr 1;16(4):e0244641. doi: 10.1371/journal.pone.0244641 (PMC8016248; doi:10.1371/journal.pone.0244641)
Supplement: S4 Appendix — This script allows users to output the result of multiple calls to the Feature Generator API. (SH) [file pone.0244641.s004.sh]

#!/bin/bash
curl -X GET "https://reciter.weill.cornell.edu/reciter/feature-generator/by/uid?uid=paa2013&totalStandardizedArticleScore=1&useGoldStandard=AS_EVIDENCE&analysisRefreshFlag=TRUE&filterByFeedback=ALL&fields=personIdentifier,reCiterArticleFeatures.pmid" -H "accept: application/json" -H "api-key: yourAPIkey" > ~/Desktop/reciterTest/paa2013.json
curl -X GET "https://reciter.weill.cornell.edu/reciter/feature-generator/by/uid?uid=tew2004&totalStandardizedArticleScore=1&useGoldStandard=AS_EVIDENCE&analysisRefreshFlag=TRUE&filterByFeedback=ALL&fields=personIdentifier,reCiterArticleFeatures.pmid" -H "accept: application/json" -H "api-key: yourAPIkey" > ~/Desktop/reciterTest/tew2004.json
curl -X GET "https://reciter.weill.cornell.edu/reciter/feature-generator/by/uid?uid=jobuck&totalStandardizedArticleScore=1&useGoldStandard=AS_EVIDENCE&analysisRefreshFlag=TRUE&filterByFeedback=ALL&fields=personIdentifier,reCiterArticleFeatures.pmid" -H "accept: application/json" -H "api-key: yourAPIkey" > ~/Desktop/reciterTest/jobuck.json
