# Supplementary material for: ReCiter: An open source, identity-driven, authorship prediction algorithm optimized for academic institutions
Source: PLoS One. 2021 Apr 1;16(4):e0244641. doi: 10.1371/journal.pone.0244641 (PMC8016248; doi:10.1371/journal.pone.0244641)
Supplement: S7 Appendix — Notebook accepts CSV files as inputs and, given user assertions, can be used to compute optimized weights for scores. (IPYNB) [file pone.0244641.s007.ipynb]

# %% [code]
import pandas as pd
import numpy as np
import matplotlib.pyplot as plt
import seaborn as sns
from sklearn import preprocessing

# %% [code]
#display setting: show every column
pd.set_option('display.max_columns', 100)
pd.set_option('display.max_rows', 100)

# %% [code]
#read personArticle file in and get table information
data_personArticle = pd.read_csv("personArticle_ML_mysql.csv")
data_personArticle.info()

# %% [code]
#display the data_personArticle table
data_personArticle

# %% [code]
#draw distribution plot of totalArticleScoreWithoutClustering with userAssertion not equal to NaN
temp = data_personArticle.loc[data_personArticle['userAssertion'].notnull(),['totalArticleScoreWithoutClustering']]

fig, ax = plt.subplots(figsize=(10, 5))
ax = sns.distplot(temp['totalArticleScoreWithoutClustering'], hist = False, kde = True, kde_kws = {'linewidth': 3})
plt.title('Overall Density Distribution of totalArticleScoreWithoutClustering with userAssertion')
plt.ylabel('Density')

# %% [code]
#draw distribution plot of totalArticleScoreNonStandardized with userAssertion not equal to NaN
temp1 = data_personArticle.loc[data_personArticle['userAssertion'].notnull(),['totalArticleScoreNonStandardized']]

fig, ax = plt.subplots(figsize=(10, 5))
ax = sns.distplot(temp1['totalArticleScoreNonStandardized'], hist = False, kde = True, kde_kws = {'linewidth': 3})
plt.title('Overall Density Distribution of totalArticleScoreNonStandardized with userAssertion')
plt.ylabel('Density')

# %% [code]
#draw distribution plot of totalArticleScoreStandardized with userAssertion not equal to NaN
temp2 = data_personArticle.loc[data_personArticle['userAssertion'].notnull(),['totalArticleScoreStandardized']]

fig, ax = plt.subplots(figsize=(10, 5))
ax = sns.countplot(temp2['totalArticleScoreStandardized'])
plt.title('Overall Density Distribution of totalArticleScoreStandardized with userAssertion')
plt.ylabel('Count')

# %% [code]
#draw distribution plot of totalArticleScoreWithoutClustering of entire dataset
fig, ax = plt.subplots(figsize=(10, 5))
ax = sns.distplot(data_personArticle['totalArticleScoreWithoutClustering'], hist = False, kde = True, kde_kws = {'linewidth': 3})
plt.title('Overall Density Distribution of totalArticleScoreWithoutClustering with userAssertion')
plt.ylabel('Density')

# %% [code]
#draw distribution plot of totalArticleScoreNonStandardized of entire dataset

fig, ax = plt.subplots(figsize=(10, 5))
ax = sns.distplot(data_personArticle['totalArticleScoreNonStandardized'], hist = False, kde = True, kde_kws = {'linewidth': 3})
plt.title('Overall Density Distribution of totalArticleScoreNonStandardized')
plt.ylabel('Density')

# %% [code]
#draw distribution plot of totalArticleScoreStandardized of entire dataset
count = list(data_personArticle.groupby(['totalArticleScoreStandardized']).size())

fig, ax = plt.subplots(figsize=(10, 5))
ax = sns.countplot(data_personArticle['totalArticleScoreStandardized'])
plt.title('Overall Density Distribution of totalArticleScoreStandardized')
plt.ylabel('Count')
for p, label in zip(ax.patches, count):
    ax.annotate(label, (p.get_x()+0.2, p.get_height()+1.5))

# %% [code]
# change the userAssertion of articles with totalArticleScoreStandardized below 4 to REJECTED
data_personArticle['userAssertion'] = data_personArticle['userAssertion'].fillna('MISSING')

# %% [code]
userAssertion_updated = []
for index, row in data_personArticle.iterrows():
    if row['totalArticleScoreStandardized'] < 4.0 and row['userAssertion'] == 'MISSING':
        userAssertion_updated.append('REJECTED')
    else:
        userAssertion_updated.append(row['userAssertion'])
len(userAssertion_updated)

# %% [code]
# Added new column to the data frame. This includes an updated user assertion in cases where it is null.
data_personArticle['userAssertion_new'] = userAssertion_updated
data_personArticle

# %% [code]
#look at the difference in userAssertion before and after change
#after update userAssertion
data_personArticle['userAssertion_new'].value_counts()

# %% [code]
#before update userAssertion
data_personArticle['userAssertion'].value_counts()

# %% [code]
temp = data_personArticle[data_personArticle['userAssertion_new'] == 'MISSING']
temp

# %% [code]
#look at the statistical information of articles labeled as ACCEPTED
data_temp_acc = data_personArticle[data_personArticle['userAssertion_new'] == 'ACCEPTED']
data_temp_acc['totalArticleScoreWithoutClustering'].describe()

# %% [code]
#look at the statistical information of articles labeled as REJECTED
data_temp_rej = data_personArticle[data_personArticle['userAssertion_new'] == 'REJECTED']
data_temp_rej['totalArticleScoreWithoutClustering'].describe()

# %% [code]
# boxplot of the totalArticleScoreWithoutClustering
fig, ax = plt.subplots(figsize=(8, 10))
ax = sns.boxplot(x="userAssertion_new", y="totalArticleScoreWithoutClustering", data=data_personArticle)

# %% [code]
#density plot of the totalArticleScoreWithoutClustering for 'ACCEPTED' or 'REJECTED' userAssertion 
fig, ax = plt.subplots(figsize=(15, 5))
# List of userAssertion to plot
feedbacks = ['ACCEPTED', 'REJECTED']

# Iterate through the userAssertion
for feedback in feedbacks:
    subset = data_personArticle[data_personArticle['userAssertion_new'] == feedback]
    
    # Draw the density plot
    sns.distplot(subset['totalArticleScoreWithoutClustering'], hist = False, kde = True,
                 kde_kws = {'linewidth': 3},
                 label = feedback)
    
# Plot formatting
plt.legend(prop={'size': 16}, title = 'userAssertion')
plt.title('Density Plot for totalArticleScoreWithoutClustering by userAssertion')
plt.xlabel('totalArticleScoreWithoutClustering')
plt.ylabel('Density')
plt.savefig('Density Plot for totalArticleScoreWithoutClustering.pdf')

# %% [code]
#find the optimal threshold for totalArticleScoreWithoutClustering on the original data set.
#This shows in order to maximize accuracy, we should set the threshold for totalArticleScoreWithoutClustering to 7.
data_threshold = data_personArticle[data_personArticle['userAssertion_new'] != 'MISSING']

for i in range(10):
    tp, fp, tn, fn = 0, 0, 0, 0

    for index, row in data_threshold.iterrows():
        if row['totalArticleScoreWithoutClustering'] > i and row['userAssertion_new'] == 'ACCEPTED':
            tp += 1
        elif row['totalArticleScoreWithoutClustering'] > i and row['userAssertion_new'] == 'REJECTED':
            fp += 1        
        elif row['totalArticleScoreWithoutClustering'] <= i and row['userAssertion_new'] == 'REJECTED':
            tn += 1        
        elif row['totalArticleScoreWithoutClustering'] <= i and row['userAssertion_new'] == 'ACCEPTED':
            fn += 1

    accuracy = (tp + tn) / (tp + tn + fp + fn)
    balanced_accuracy = (tp / (tp + fn) + tn / (tn + fp)) / 2
    precision = tp / (tp + fp)
    recall = tp / (tp + fn)
    TNR = tn / (tn + fp)

    print("threshold:", i)
    print("tp, fp, tn, fn:", tp, fp, tn, fn)
    print('accuracy:', accuracy)
    print('balanced_accuracy:', balanced_accuracy)
    print('precision:', precision)
    print('recall:', recall) # it's also sensitivity / TPR
    print('true negative rate:', TNR)
    print("\n")

# %% [code]
#calculate average performance based on all 467 scholars
# get the person(cwid) list
person_list = ['gml2001','boulan','mis2053','mav2019','miy9030','mae2001','kem9003','sab2028','stl2012','lngirard','samstei',
               'mtm9006','haa2019','jgo2002','prasadm','nhbander','cgw9003','chr9008','cav9061','bba2003','ank7004','ajg9004','jel9022','dif2001',
               'can9054','rbb2002','rcs7001','dsb9003','rgcryst','mlh2001','olv9006','sug9009','ssw4001','uqk9001','scm2009','jow9033','jjs7005',
               'tew2004','ldrusin','ajdannen','rgotian','mio2005','shs9161','jjfins','xih2004','pleopold','kok4001',
               'gro2001','temcgraw','kcm2001','jar9120','ral2020','nak9024','dac9184','ans2024','nam2016','loc2008','kah7007','vep9012','jgs9009',
               'stm9010','nad2639','cam9061','elk2013','liw9021','ggi9001','tec9002','jes9290','jeb9083','gat9008','jmp2007','amr2011','jod2017',
               'las9041','chsung','jos9223','jow9039','mag3003','gcc9004','hew3001','ivl9003','cdl9001','yub2003','amk2012','jhkoizum',
               'oma9005','rop2016','alc9131','gaw2001','she9021','ref4002','mec2013','mdg9010','pbl9001','jem4002','arr2015', 
               'mam2122','alb4005','arl2019','vaf9020','kja9009','man2047','ano2013','umg4001','gip4003','mrr2006','map2111',
               'fst2001','lsd4001','gtk2002','ers9020','jug9014','cos9010','gjnoel','ana9037','aaa2010','cfl2002','cwyanow','mmg2005',
               'jol2336','pib9008','jhs2005','jfh9003','llh2001','stf9048','lam9071','gab2002','geb9028','mms3001','srb9026','rob2027',
               'drj2003','alc9135','eac7004','ash2006','aba2011','mhh3001','jas2088','eml2012','lsg2003','lmr2010','daw2035','tkk2001','yun2003',
               'jal2065','zhs2004','apb2005','yuh2009','bey2002','mmt2005','ruj2005',
               'iah2004', 'apd2004', 'jcc9015', 'cab9033', 'akr9001', 'lst2002', 'jrw9011', 'szj2001', 'ceh2003', 'qiz2006', 'sam2032', 'mas9390', 
               'err9009', 'jos9046', 'dhm2001', 'bic9008', 'rot9046', 'slubansk', 'tbs2001', 'sst4002', 'jyc9004', 'jod9184', 'mas9550', 'mip2051', 
               'sko9004', 'acy2001', 'chn2001', 'eal9007', 'svs9014', 'mdl9008', 'chg7012', 'blerman', 'anb9279', 'hin9004', 'ljf2005', 'jro7001', 
               'jah2032', 'jcpeters', 'ela9082', 'amm9032', 'chk9013', 'jtang', 'nal9068', 'mlv9002', 'tik9022', 'mslachs', 'bmu2001', 'sar2014', 
               'ank9192', 'sinhana', 'yil4008', 'chz2009', 'alp2033', 'jhr7001', 'msn9004', 'ddh9002', 'mif2023', 'tfa9002', 'lof2005', 'aas2004', 
               'djl2008', 'ala9124', 'jkm2001', 'sjc7002', 'ljgudas', 'jol2002', 'mjw2004', 'gar2001', 'jut9021', 'kes9144', 'dao2002', 'esm9015', 
               'ses9022', 'azs2001', 'abj9004', 'kmd2002', 'dpc2003', 'nis9129', 'goo9004', 'nim9063', 'rsw9008', 'zat2002', 'zoa9003', 'bmw2002', 
               'jhj9003', 'lel9053', 'mos9084', 'sip9018', 'mpl9005', 'hok9010', 'abs2001', 'odp2001', 'chs2036', 'cpfeffer', 'hoz4001', 'rabrams', 
               'jfg9007', 'chs2032', 'joc2018', 'ols2010', 'tah9072', 'flg9002', 'daw9094', 'tkp2002', 'rbjones', 'kat2001', 'jhc9009', 'anm9256', 
               'pwc9002', 'jlp2002', 'sns9006', 'jor9137', 'rbreckm', 'ili2001', 'sut2006', 'sahoda', 'jab2058', 'jsirey', 'ais2007', 'bgraf', 
               'jlf4001', 'mea9008', 'mrs9012', 'juz9013', 'aym9005', 'qat9001', 'srb9029', 'szh2002', 'nay9019', 'mtoth', 'olb2003', 'snh2001', 
               'row9074', 'gak2008', 'avf2003', 'jcs2002', 'lmk9010', 'elp9047', 'ans3001', 'and9059', 'kac9091', 'yac2005', 'amcbrown', 'rrendlem', 
               'ckv2001', 'sbl2004', 'keb2012', 'sao9016', 'mop9007', 'juc2010', 'and2046', 'rdayal', 'rlk9005', 'hjh9002', 'kpurpura', 'man9137', 
               'ros9038', 'pap9072', 'jlaurenc', 'lei9004', 'amm9052', 'gul4001', 'roh9080', 'cro9004', 'rafriedm', 'mis9024', 'lud2005', 'mac2060', 
               'nep9024', 'nib9009', 'cos2006', 'rlf2001', 'wil2009', 'dac9173', 'sts9057', 'alb9003', 'erm9047', 'ccc4002', 'datrost', 'kig2001', 
               'dam2034', 'clv2002', 'mol2007', 'amh2025', 'anm9334', 'dcd2001', 'auo2001', 'cts9001', 'roh9005', 'dtc9002', 'eyc9004', 'dik9025', 
               'dam2011', 'pio7001', 'paflynn', 'djl9010', 'krr9033', 'try9003', 'qad2001', 'zhc4001', 'yay2006', 'yur3001', 'map2094',  
               'roc2031', 'may2015', 'naz2008', 'kck2001', 'mjr2011', 'kjm4002', 'giz4002', 'edk4002', 'tam2027', 'erk4002', 'xig2008', 'jmj9003', 
               'xud2003', 'mea2890', 'sek2024', 'xut2001', 'boc2004', 'tat2016', 'lyz9002', 'jeb3008', 'cyc2005', 'liz4001', 'mov2004', 
               'qit4001', 'pus2005', 'wez4002', 'lye4001', 'gol2002', 'jch2006', 'xih4001', 'brh2028', 'zhz4001', 'djs2005', 'gre2004', 'ang9132', 
               'aakessle', 'rjw9002', 'mel9013', 'sam4007', 'suh9034', 'alw2003', 'tix4001', 'ozmehme', 'hdb2002', 'akb2002', 'rlk2001', 
               'cdu4001', 'lok2001', 'hup4002', 'mms2013', 'sar2038', 'cjg7003', 'all2005', 'esh2001', 'yuf4001', 'vlt2002', 'jmn9009', 
               'mis9035', 'saa2022', 'meb9101', 'maw2065', 'rubinmo', 'jiw2018', 'kin2004', 'nob2008', 'mod2002', 'irs2003', 'fep9001', 'agc2006', 
               'toa2009', 'baj9019', 'pjm9005', 'ebj9001', 'dywang', 'mag9220', 'jcl9004', 'dml2012', 'ros9143', 'ejm2003', 'dat9044', 'ahk2003', 
               'bjz4001', 'rab2033', 'uls9003', 'nen9010', 'alf9011', 'rom2064', 'meb2005', 'sji2001', 'cbo2002', 'phm2004', 'ckg2001', 'csm2002', 
               'mil2045', 'ssa2009', 'jod2031', 'cbf2003', 'san2022', 'ams2050', 'pen2004', 'bjd2002', 'egg2002', 'wgj2001', 'aml2020', 
               'mew2021', 'skk2001', 'zab2002', 'ejk2004', 'lsm2005', 'pwh2002', 'ktl2002', 'key2008', 'chy2016']

print(len(person_list))

# %% [code]
#Let's see how this analysis performs against all of the above people.
from statistics import mean

# Iterate through every person
for i in range(10):
# for i in np.arange(6, 8, 0.1):
    accuracy_list = []
    balanced_accuracy_list = []
    precision_list = []
    recall_list = []
    TNR_list = []
    
    for person in person_list:

        subset = data_threshold[data_threshold['personIdentifier'] == person]

        tp, fp, tn, fn = 0, 0, 0, 0

        for index, row in subset.iterrows():
            if row['totalArticleScoreWithoutClustering'] > i and row['userAssertion_new'] == 'ACCEPTED':
                tp += 1
            elif row['totalArticleScoreWithoutClustering'] > i and row['userAssertion_new'] == 'REJECTED':
                fp += 1        
            elif row['totalArticleScoreWithoutClustering'] <= i and row['userAssertion_new'] == 'REJECTED':
                tn += 1        
            elif row['totalArticleScoreWithoutClustering'] <= i and row['userAssertion_new'] == 'ACCEPTED':
                fn += 1

        #print(person, tp, fp, tn, fn)

        accuracy = (tp + tn) / (tp + tn + fp + fn)

        if tp == 0:
            recall = 0
            precision = 0
        else:
            recall = tp / (tp + fn)
            precision = tp / (tp + fp)

        if tn == 0:
            TNR = 0
        else:
            TNR = tn / (tn + fp)

        balanced_accuracy = (recall + TNR) / 2


        accuracy_list.append(accuracy)
        balanced_accuracy_list.append(balanced_accuracy)
        precision_list.append(precision)
        recall_list.append(recall)
        TNR_list.append(TNR)

    #print(len(accuracy_list), len(balanced_accuracy_list), len(precision_list), len(recall_list), len(TNR_list))
    print("Threshold:", i)
    print("Average Accuracy:", mean(accuracy_list))
    print("Average Balanced Accuracy:", mean(balanced_accuracy_list))
    print("Average Precision:", mean(precision_list))
    print("Average Recall:", mean(recall_list))
    print("Average True Negative Rate:", mean(TNR_list))
    print("\n")

# %% [code]
#density plot of the totalArticleScoreNonStandardized for 'ACCEPTED' and 'REJECTED' userAssertion in which articles 
# have been pooled together first
fig, ax = plt.subplots(figsize=(15, 5))
# List of userAssertion to plot
feedbacks = ['ACCEPTED', 'REJECTED']

# Iterate through the userAssertion
for feedback in feedbacks:
    subset = data_personArticle[data_personArticle['userAssertion_new'] == feedback]
    
    # Draw the density plot
    sns.distplot(subset['totalArticleScoreNonStandardized'], hist = False, kde = True,
                 kde_kws = {'linewidth': 3},
                 label = feedback)
    
# Plot formatting
plt.legend(prop={'size': 16}, title = 'userAssertion')
plt.title('Density Plot with Multiple userAssertion for totalArticleScoreNonStandardized')
plt.xlabel('totalArticleScoreNonStandardized')
plt.ylabel('Density')
#plt.savefig('Density Plot for totalArticleScoreWithoutClustering.pdf')

# %% [code]
#find the optimal threshold for original totalArticleScoreNonStandardized and evaluate overall performance
# Result: very similar to totalArticleScoreWithoutClustering 
data_threshold_nonStandardized = data_personArticle[data_personArticle['userAssertion_new'] != 'MISSING']

for i in range(10):
    tp, fp, tn, fn = 0, 0, 0, 0

    for index, row in data_threshold_nonStandardized.iterrows():
        if row['totalArticleScoreNonStandardized'] > i and row['userAssertion_new'] == 'ACCEPTED':
            tp += 1
        elif row['totalArticleScoreNonStandardized'] > i and row['userAssertion_new'] == 'REJECTED':
            fp += 1        
        elif row['totalArticleScoreNonStandardized'] <= i and row['userAssertion_new'] == 'REJECTED':
            tn += 1        
        elif row['totalArticleScoreNonStandardized'] <= i and row['userAssertion_new'] == 'ACCEPTED':
            fn += 1

    accuracy = (tp + tn) / (tp + tn + fp + fn)
    balanced_accuracy = (tp / (tp + fn) + tn / (tn + fp)) / 2
    precision = tp / (tp + fp)
    recall = tp / (tp + fn)
    TNR = tn / (tn + fp)

    print("threshold:", i)
    print("tp, fp, tn, fn:", tp, fp, tn, fn)
    print('accuracy:', accuracy)
    print('balanced_accuracy:', balanced_accuracy)
    print('precision:', precision)
    print('recall:', recall) # it's also sensitivity / TPR
    print('true negative rate:', TNR)
    print('\n')

# %% [code]
#calculate relationshipNonMatchTotalScore by relationshipNonMatchCount
relationshipNonMatchTotalScore_list = []
for index, row in data_personArticle.iterrows():
    if row['relationshipNonMatchCount'] == np.nan:
        relationshipNonMatchTotalScore_list.append(0)        
    else:
        temp = row['relationshipNonMatchCount']*(-0.06)
        if temp < -2:
            temp = -2
        relationshipNonMatchTotalScore_list.append(temp)

data_personArticle['relationshipNonMatchTotalScore'] = relationshipNonMatchTotalScore_list 
data_personArticle

# %% [markdown]
### Process personArticleDepartment table

# %% [code]
#read personArticleDepartment in
data_personArticleDepartment = pd.read_csv("personArticleDepartment_ML.csv")
data_personArticleDepartment

# %% [code]
#sum the score for every pmid
#ignore organizationalUnitModifierScore, since the weight for it is negative 
personArticleDepartment_articleOrganizationalUnitScore = data_personArticleDepartment.groupby(['personIdentifier', 'pmid']).sum().reset_index()
personArticleDepartment_articleOrganizationalUnitScore.drop('organizationalUnitModifierScore', axis=1, inplace=True)
personArticleDepartment_articleOrganizationalUnitScore

# %% [code]
#add the new column to data_personArticle dataframe
df_1 = pd.merge(data_personArticle, personArticleDepartment_articleOrganizationalUnitScore,  how='left', on=['personIdentifier','pmid'])
df_1

# %% [markdown]
### Process personArticleGrant table

# %% [code]
#read personArticleGrant in
data_personArticleGrant = pd.read_csv("personArticleGrant_ML.csv")
data_personArticleGrant

# %% [code]
#sum scores based on each pmid
personArticleGrant_articleGrantMatchScore = data_personArticleGrant.groupby(['personIdentifier', 'pmid']).sum().reset_index()
personArticleGrant_articleGrantMatchScore

# %% [code]
#add the column to existing dataframe
df_2 = pd.merge(df_1, personArticleGrant_articleGrantMatchScore,  how='left', on=['personIdentifier','pmid'])
df_2

# %% [markdown]
### Process personArticleScopusTargetAuthorAffiliation table

# %% [code]
#read personArticleScopusTargetAuthorAffiliation in
data_personArticleScopusTargetAuthorAffiliation = pd.read_csv("personArticleScopusTargetAuthorAffiliation_ML.csv")
data_personArticleScopusTargetAuthorAffiliation

# %% [code]
#sum scores based on each pmid
personArticleScopusTargetAuthorAffiliation_articleAffiliationMatchTypeScore = data_personArticleScopusTargetAuthorAffiliation.groupby(['personIdentifier', 'pmid']).sum().reset_index()
personArticleScopusTargetAuthorAffiliation_articleAffiliationMatchTypeScore.drop('targetAuthorInstitutionalAffiliationArticleScopusAffiliationId', axis=1, inplace=True)
personArticleScopusTargetAuthorAffiliation_articleAffiliationMatchTypeScore

# %% [code]
#add column to the existing dataframe
df_3 = pd.merge(df_2, personArticleScopusTargetAuthorAffiliation_articleAffiliationMatchTypeScore,  how='left', on=['personIdentifier','pmid'])
df_3

# %% [markdown]
### Deal with personArticleRelationship table

# %% [code]
#read personArticleRelationship in
data_personArticleRelationship = pd.read_csv("personArticleRelationship_ML.csv")
data_personArticleRelationship

# %% [code]
#sum scores based on each pmid
personArticleRelationship_articleRelationshipScore = data_personArticleRelationship.groupby(['personIdentifier', 'pmid']).sum().reset_index()
personArticleRelationship_articleRelationshipScore

# %% [code]
#add columns to the existing dataframe
df_4 = pd.merge(df_3, personArticleRelationship_articleRelationshipScore,  how='left', on=['personIdentifier','pmid'])
df_4

# %% [markdown]
### Preprocess the data

# %% [code]
#get a subset of columns including different scores and label
df_5 = df_4[['personIdentifier', 'pmid', 'nameMatchFirstScore', 'nameMatchMiddleScore', 'nameMatchLastScore', 
        'nameMatchModifierScore', 'emailMatchScore', 'journalSubfieldScore', 'relationshipNonMatchTotalScore', 
        'discrepancyDegreeYearBachelorScore', 'discrepancyDegreeYearDoctoralScore', 'genderScoreIdentityArticleDiscrepancy',
        'personTypeScore', 'articleCountScore', 'pubmedTargetAuthorInstitutionalAffiliationMatchTypeScore', 
        'scopusNonTargetAuthorInstitutionalAffiliationScore', 'organizationalUnitMatchingScore', 
        'grantMatchScore', 'targetAuthorInstitutionalAffiliationMatchTypeScore', 'relationshipMatchingScore', 'relationshipVerboseMatchModifierScore',
        'relationshipMatchModifierMentor', 'relationshipMatchModifierMentorSeniorAuthor', 'relationshipMatchModifierManager',
        'relationshipMatchModifierManagerSeniorAuthor', 'userAssertion_new']]

# %% [code]
#calculate the percent of data missing for each feature
model_features = df_5.columns.tolist()
missing_percentage = list(df_5.isna().sum()/len(df_5))

missing_dict = {}
for i in range(len(model_features)):
    missing_dict[model_features[i]] = missing_percentage[i]

sorted(missing_dict.items(), key=lambda kv: kv[1], reverse = True)

# %% [code]
#fill the empty cell in each score with 0
df_5 = df_5.fillna(0)
df_5

# %% [code]
#data count for each category
df_5['userAssertion_new'].value_counts()

# %% [code]
#get rid of data with no label
df_6 = df_5[df_5['userAssertion_new'] != 'MISSING']
df_6

# %% [code]
#data count for each category
df_6['userAssertion_new'].value_counts()

# %% [code]
#look at some single feature's relationship with userAssertion. You can enter different columns names to do this analysis.
test = df_6.groupby(['relationshipMatchModifierManagerSeniorAuthor', 'userAssertion_new']).size()
test
# test_pcts = test.groupby(level=0).apply(lambda x: 100 * x / float(x.sum())).reset_index(name='count_percentages')
# test_pcts

# %% [code]
#look at some single feature's relationship with userAssertion. You can enter different columns names to do this analysis.
test = df_6.groupby(['relationshipMatchModifierMentorSeniorAuthor', 'userAssertion_new']).size()
test
# test_pcts = test.groupby(level=0).apply(lambda x: 100 * x / float(x.sum())).reset_index(name='count_percentages')
# test_pcts

# %% [code]
#map REJECTED in userAssertion to 0, ACCEPTED in userAssertion to 1
df_6['userAssertion'] = df_6['userAssertion_new'].map( {'ACCEPTED':1, 'REJECTED':0} )
data = df_6.drop(['userAssertion_new', 'personIdentifier', 'pmid'], axis=1)
data

# %% [markdown]
### Use some Feature Selection Methods

# %% [code]
# Using Pearson Correlation
fig, ax = plt.subplots(figsize=(20, 20))
cor = data.corr()
sns_plot = sns.heatmap(cor, annot=True, cmap=plt.cm.Reds)
plt.title('Correlation Plot of features')
plt.savefig('Correlation Plot of features.png')
plt.show()
#clustermap

# %% [code]
# Correlation of each feature with accepted/rejected label
cor_target = abs(cor["userAssertion"])
cor_target = list(cor_target)

cor_features = data.columns.tolist()

cor_dict = {}
for i in range(len(cor_features)):
    cor_dict[cor_features[i]] = cor_target[i]

sorted(cor_dict.items(), key=lambda kv: kv[1], reverse = True)

#Selecting highly correlated features
# relevant_features = cor_target[cor_target>0.3]
# relevant_features

# %% [code]
#split features and label for other feature selection method
X = data.loc[:,data.columns !='userAssertion']
y = data['userAssertion']
print(X.shape, y.shape)

# %% [code]
# Using Recursive Feature Elimination. Deletes unimportant features and output those features which are important.
# TRUE = feature is important, FALSE = not important
# Higher the score the more important it is. 
from sklearn.svm import LinearSVC
from sklearn.feature_selection import RFE

cols = list(X.columns)
svm = LinearSVC()
# create the RFE model for the svm classifier and select attributes
rfe = RFE(svm, 10)
rfe = rfe.fit(X, y)
# print summaries for the selection of attributes
rfe_support = rfe.support_
rfe_ranking = rfe.ranking_
rfe_feature = X.loc[:,rfe_support].columns.tolist()
print(rfe_support)
print(rfe_ranking)
print(rfe_feature)

# Print the name, support and ranking of each feature
for item in zip(cols, rfe_support, rfe_ranking):
    print(item)

# %% [code]
# Using RandomForest. This is not a weight. We can't use this in linear regression.
from sklearn.ensemble import RandomForestClassifier
from sklearn.feature_selection import SelectFromModel

feat_labels = list(X.columns)
# Create a random forest classifier
clf_rf = RandomForestClassifier(n_estimators=100, random_state=0)

# Train the classifier
clf_rf.fit(X, y)

# Print the name and gini importance of each feature
rf_coef_dict = {}
for coef, feat in zip(clf_rf.feature_importances_,feat_labels):
    rf_coef_dict[feat] = coef

sorted_coef = sorted(rf_coef_dict.items(), key=lambda kv: kv[1], reverse = True)
sorted_coef

# for feature in zip(feat_labels, clf_rf.feature_importances_):
#     print(feature)

# %% [code]
#output selected features by Random Forest. Selects the most important features.
sel = SelectFromModel(clf_rf)
sel.fit(X, y)

rf_support = sel.get_support()
rf_feature = X.loc[:,rf_support].columns.tolist()
print(rf_support)
print(rf_feature)

# embeded_rf_selector = SelectFromModel(RandomForestClassifier(n_estimators=100), threshold='1.25*median')
# embeded_rf_selector.fit(X, y)
# embeded_rf_support = embeded_rf_selector.get_support()
# embeded_rf_feature = X.loc[:,embeded_rf_support].columns.tolist()
# print(str(len(embeded_rf_feature)), 'selected features')

# %% [markdown]
### Train Model and do evaluation

# %% [code]
#use cross-validation to test robustness of support vector machine approach -- takes about 30 mins

from imblearn.over_sampling import SMOTE
from collections import Counter

X = data.drop('userAssertion', axis=1)
y = data.userAssertion

# sm = SMOTE(random_state=27, ratio=1)
# X, y = sm.fit_sample(X, y)

# checking counts
#print('Resampled dataset shape %s' % Counter(y))

# #normalization, notice we fit_transform training data, but only transform test data
# mm_scaler = preprocessing.MinMaxScaler()
# X_minmax = mm_scaler.fit_transform(X)

from sklearn import svm
from sklearn import metrics
from sklearn.model_selection import cross_validate

scoring = ['balanced_accuracy', 'accuracy', 'precision', 'recall']
clf = svm.SVC(kernel='linear', C = 1, random_state=0)
scores = cross_validate(clf, X, y, scoring=scoring, cv=5, return_train_score=False)

print('test_balanced_accuracy', scores['test_balanced_accuracy'])
print('test_accuracy', scores['test_accuracy'])
print('test_precision', scores['test_precision'])
print('test_recall', scores['test_recall'])

# Resampled dataset shape Counter({1: 107178, 0: 107178})
# test_balanced_accuracy [0.96624837 0.97695466 0.96690147 0.98117565 0.98455797]
# test_accuracy [0.96624837 0.97695466 0.96690147 0.98117565 0.98455797]
# test_precision [0.94973676 0.96881878 0.94822876 0.97697003 0.98995236]
# test_recall [0.98460534 0.98563165 0.98773092 0.98558432 0.97905295]

# %% [code]
#split features and label
X = data.loc[:,data.columns !='userAssertion']
y = data['userAssertion']
print(X.shape, y.shape)

# %% [code]
#look at the minimum and maximum value of each score
X.min(), X.max()

# %% [code]
# Train-test split: here we divide the data into a training test (80%) and a test set (20%). 
from sklearn.model_selection import train_test_split
X_train, X_test, y_train, y_test = train_test_split(X, y, test_size=0.2) 
print(len(y_train), len(y_test))

# %% [code]
#this cell is optional -- it uses SMOTE for balanced data
from imblearn.over_sampling import SMOTE
from collections import Counter

sm = SMOTE(random_state=27, ratio=1)
X_train, y_train = sm.fit_sample(X_train, y_train)

# checking counts
print('Resampled dataset shape %s' % Counter(y_train))

# %% [code]
#train SVM model and output performance
from sklearn import svm
from sklearn import metrics


clf = svm.SVC(kernel='linear', C = 1, probability = True) # Linear Kernel 
#clf = svm.LinearSVC(C = 0.01) 
#class_weight='balanced'
clf.fit(X_train, y_train)
y_pred = clf.predict(X_test)

# Model Accuracy: how often is the classifier correct?
print("Accuracy:",metrics.accuracy_score(y_test, y_pred))

# Model Balanced Accuracy: how often is the classifier correct(for imbalanced dataset)?
print("Balanced Accuracy:",metrics.balanced_accuracy_score(y_test, y_pred))

# Model Precision: what percentage of positive tuples are labeled as such?
print("Precision:",metrics.precision_score(y_test, y_pred))

# Model Recall: what percentage of positive tuples are labelled as such?
print("Recall:",metrics.recall_score(y_test, y_pred))

#metrics.confusion_matrix(y_genuine, y_pred)
tn, fp, fn, tp = metrics.confusion_matrix(y_test, y_pred).ravel()
print("tn, fp, fn, tp:", tn, fp, fn, tp)

# %% [code]
# Check calculation logic for hyperplane classification. Tests whether the understanding of SVM is correct. 

X_test1 = np.array(X_test)
hyperplane_y_list = []

for i in range(len(X_test1)):
    temp = np.matmul(X_test1[i], clf.coef_[0]) + clf.intercept_[0] #the same as decision function in LinearSVC
    print(temp)
    if temp > 0:
        hyperplane_y_list.append(1)
    else:
        hyperplane_y_list.append(0)
print("length of hyperplane_y_list:", len(hyperplane_y_list))

# %% [code]
#if the logic is correct, there should be 0 incorrect assignment
count = 0
for i in range(len(y_pred)):
    if y_pred[i] != hyperplane_y_list[i]:
        print(i)
        count += 1
print(count)

# %% [code]
#look at the probability of predictions of indivudal articles.
y_proba = clf.predict_proba(X_test1)
list(y_proba)

# %% [code]
#weight for every feature and interception for generating the hyperplane, that is, ax + by + cz +...+intercept = 0
print(clf.coef_[0])
print(clf.intercept_[0])

# %% [code]
#sort the weight and output
model_features = X.columns.tolist()

coef_dict = {}
for coef, feat in zip(clf.coef_[0,:],model_features):
    coef_dict[feat] = coef

#coef_dict
sorted_coef = sorted(coef_dict.items(), key=lambda kv: kv[1], reverse = True)
sorted_coef
