# Supplementary material for: ReCiter: An open source, identity-driven, authorship prediction algorithm optimized for academic institutions
Source: PLoS One. 2021 Apr 1;16(4):e0244641. doi: 10.1371/journal.pone.0244641 (PMC8016248; doi:10.1371/journal.pone.0244641)
Supplement: S9 Appendix — (CSV) [file pone.0244641.s009.csv]

field	description
Person identifier	identifier for person
Name match first score	combination of various first name scores
Name match middle score	combination of various middle name scores
Name match lastScore	combination of various last name scores
Name match modifier score	used in cases where a score applies to multiple names (e.g., first and last)
Relationship non-match total score	a penalty for each case where a candidate article has an author that is not listed among the known relationships
Article count score	a Bayesian fudge factor which rewards cases where an author has fewer candidate articles and penalizes in cases where there are more candidate articles
Target author institutional affiliation match type score	match between known affiliation of an author and indexed affiliation
Journal subfield score	likelihood a scholar from a given department is to publish in a given topical category of a journal
Person type score	upweighting or downweighting by person type (e.g., faculty, student)
Gender score identity article discrepancy	reflects whether an inferred gender of a scholar is consistent with the target author
Pubmed target author institutional affiliation match type score	match between known affiliation of an author and indexed affiliation from PubMed
Scopus non-target author institutional affiliation score	match between known affiliation of a non-target author and indexed affiliation
Organizational unit matching score	match between known department/program affiliation and indexed affiliation
Relationship matching score	total score for matching co-authors
Relationship verbose match modifier score	bonus points on relationship match in cases where the first name match between known relationship and co-author is verbose
Relationship match modifier mentor	bonus points on relationship match in cases where the type of relationship is mentor
Relationship match modifier mentor senior author	bonus points on relationship match in cases where the type of relationship is mentor and senior author
Relationship match modifier manager	bonus points on relationship match in cases where the type of relationship is manager
Relationship match modifier manager senior author	bonus points on relationship match in cases where the type of relationship is manager and senior author
Grant match score	score for a match on grant identifier
Email match score	score for an email match
Discrepancy degree year doctoral score	penalty in cases where an article was published far before the year a scholar received a doctoral degree
Discrepancy degree year bachelor score	penalty in cases where an article was published before the year a scholar received a bachelor degree
